# Supplementary material for: EndoDB: a database of endothelial cell transcriptomics data
Source: Nucleic Acids Res. 2018 Oct 24;47(Database issue):D736–44. doi: 10.1093/nar/gky997 (PMC6324065; doi:10.1093/nar/gky997)
Supplement: Supplementary Data [file gky997_supplemental_files.zip]

Archive with 6 entries (6 files):
- Carmeliet_EndoDB_supplementary_legends.docx
- Supplementary_table_1.xlsx
- Supplementary_table_2.xlsx
- Supplementary_table_3.xlsx
- Supplementary_table_4.xlsx
- Supplementary_table_5.xlsx
