# Supplementary material for: EndoDB: a database of endothelial cell transcriptomics data
Source: Nucleic Acids Res. 2018 Oct 24;47(Database issue):D736–44. doi: 10.1093/nar/gky997 (PMC6324065; doi:10.1093/nar/gky997)
Supplement: Supplementary Data [file gky997_supplemental_files.zip › Supplementary_table_1.xlsx]

## Sheet: Supplementary Table 1
	Supplementary Table 1: Data mining steps for inclusion of datasets in EndoDB
	Supplementary Table 1a
	A list of 1121 studies retrieved from ArrayExpress and GEO repositories as the result of search for the keywords endothelial OR endothelium.
	Supplementary Table 1b
	Studies remaining after the exclusion of non EC studies by title screening
	Supplementary Table 1c
	Studies remaining after exclusion of non EC studies by abstract screening
	Supplementary Table 1d
	Final selected studies for EndoD
	Date	June 1st 2018

## Sheet: Supplementary Table 1a
Study	Title	Type	Organism
E-MTAB-3305	Gene expression in wild type and Gas6-/- endothelial cells co-cultured with cancer cells	transcription profiling by array	Mus musculus
E-MTAB-4768	Two RNA-seq studies, one of coding and the other of coding and non-coding RNA for Identification of meningococcal factors required for colonization of epithelial and endothelial cells by high throughput screening	RNA-seq of non coding RNA	Neisseria meningitidis
E-GEOD-84738	Gene expression analysis of pulmonary artery in a rabbit model of pulmonary thromboembolism	transcription profiling by array	Oryctolagus cuniculus
E-GEOD-84551	Lymphatic endothelial cells comparison gene array data	transcription profiling by array	Homo sapiens, Mus musculus
E-GEOD-76259	Identification of genes and proteins associated with anagen wool growth	transcription profiling by array	Ovis aries
E-GEOD-76964	Expression data during vascular endothelial cells differentiation from mouse embryonic stem cells	transcription profiling by array	Mus musculus
E-GEOD-78752	Transcriptome of liver tissue in 5 week old Stabilin-1 knock-out mice	RNA-seq of coding RNA	Mus musculus
E-GEOD-84048	Development of gene expression profiles for murine breast tumours treated with Sunitinib	transcription profiling by array	Mus musculus
E-GEOD-84008	Genome-wide analysis of ex vivo gene expression of tumour pericytes and tumour endothelial cells obtained from 67NR mouse primary tumors	transcription profiling by array	Mus musculus
E-MTAB-3949	Transcription profiling of mouse brain endothelial cells in host mice carrying xenografts of patient-derived glioblastomas with distinct histological phenotypes	transcription profiling by array	Mus musculus
E-MTAB-3948	Transcription profiling of xenografted patient-derived glioblastomas with distinct histological phenotypes	transcription profiling by array	Homo sapiens
E-GEOD-75588	Transcriptomic analysis of Human Umbilical Vein Endothelial Cells (HUVEC) in response to compound treatment	transcription profiling by array	Homo sapiens
E-GEOD-73650	Trans-resveratrol induces a potential anti-lipogenic effect in lipopolysaccharide-stimulated enterocytes	transcription profiling by array	Homo sapiens
E-GEOD-83297	Gene expression profiling reveals novel protective effects of Aminaphtone on ECV304 endothelial cells	transcription profiling by array	Homo sapiens
E-GEOD-83095	Effect of Angiotensin Converting Enzyme Inhibitor or Angiotensin Receptor Blocker Exposure on Intragraft Gene Expression of Kidney Transplant Patients	transcription profiling by array	Homo sapiens
E-GEOD-69067	CD147 and downstream ADAMTSs promote the tumorigenesis of Kaposi sarcoma-associated herpesvirus	transcription profiling by array	Homo sapiens
E-GEOD-64377	The hemogenic competence of endothelial progenitors is restricted by Runx1 silencing during embryonic development	transcription profiling by array	Mus musculus
E-GEOD-80067	Effects of model chylomicron remants on gene expresssion in human aortic endothelial cells (HAEC)	transcription profiling by array	Homo sapiens
E-GEOD-67123	Tracing the formation of hematopoietic stem cells in mouse embryos by single-cell functional and RNA-Seq analyses	RNA-seq of coding RNA	Mus musculus
E-GEOD-67120	Tracing the Formation of Haematopoietic Stem Cells in Mouse Embryos by Single-cell Functional and RNA-Seq Analyses [single-cell]	RNA-seq of coding RNA	Mus musculus
E-GEOD-66954	Tracing the formation of hematopoietic stem cells in mouse embryos by single-cell functional and RNA-Seq analyses [10-cell]	RNA-seq of coding RNA	Mus musculus
E-ERAD-107	Assessment of genetic and epigenetic variation in human IPS cells RNA	RNA-seq of coding RNA	Homo sapiens
E-GEOD-71205	Genome-wide analysis of the transcriptional response to porcine reproductive and respiratory syndrome virus infection at the maternal/fetal interface and in the fetus	RNA-seq of coding RNA	Sus scrofa
E-GEOD-76682	RNA-seq expression data from EB-HSPC after AM580 treatment compated to DMSO-trated and FL-HSPCs	RNA-seq of coding RNA	Homo sapiens
E-GEOD-79216	Primary human microvascular endothelial cell transcriptome (microRNA) response to wild type Mers-CoV (icMERS-CoV EMC2012)	transcription profiling by array	Homo sapiens
E-GEOD-73753	Expression data of endothelial cells from mouse hindbrain and genetic Wnt-medulloblastoma and Shh-medulloblastoma mouse models	transcription profiling by array	Mus musculus
E-GEOD-56309	Endothelial to Mesenchymal Transition	transcription profiling by array	Homo sapiens
E-GEOD-78107	Expression data from serum-starved human umbilical vein endothelial cells that have been treated with scrambled (scr) or Map4k4 siRNA to knock down genes of interest 48 hours prior to harvest	transcription profiling by array	Homo sapiens
E-GEOD-67966	Antibody-induced CD47 signaling suppresses triple-negative breast cancer stem cells	transcription profiling by array	Homo sapiens
E-GEOD-66724	Hsp70 protects from stroke in atrial fibrillation patients by preventing thrombosis with no increased bleeding risk	transcription profiling by array	Homo sapiens
E-GEOD-46248	Reversal of Flow-Direction is A Critical Mechanical Stimulus for Full Activation of Endothelial Arteriogenesis Signaling Pathways	transcription profiling by array	Homo sapiens
E-GEOD-79218	Primary human microvascular endothelial cell transcriptome (mRNA) response to a wild type Mers-CoV (icMERS-CoV EMC2012)	transcription profiling by array	Homo sapiens
E-GEOD-79478	human glioma stem cells (GSC) : undifferentiated versus differentiated in presence or absence of active GSK3beta	transcription profiling by array	Homo sapiens
E-GEOD-72180	ER alpha rapid signaling is required for estrogen induced proliferation and migration of vascular endothelial cells	transcription profiling by array	Homo sapiens
E-GEOD-70473	tRNA-Derived Small Non-Coding RNAs in Response to Ischemia Inhibit Angiogenesis	RNA-seq of non coding RNA	Rattus norvegicus
E-GEOD-79160	RNA-seq analysis of control and podoplanin knockdown lymphatic endothelial cells	RNA-seq of coding RNA	Homo sapiens
E-GEOD-68000	Transcriptome of human liver cells and culture-activated hepatic stellate cells	transcription profiling by array	Homo sapiens
E-GEOD-73557	RhoA Determines Lineage Fate of MSCs by Modulating CTGF-VEGF Complex in Extracellular Matrix	transcription profiling by array	Mus musculus
E-GEOD-78275	Oxidative stress related long non-coding RNAs (lncRNAs) in human umbilical vein endothelial cells	RNA-seq of coding RNA	Homo sapiens
E-GEOD-69101	Comprehensive Epigenomic Analysis Reveals Dynamic Regulatory Programs Of Blood Development	ChIP-seq, methylation profiling by high throughput sequencing, RNA-seq of coding RNA	Mus musculus
E-GEOD-46262	Studies on progenitor endothelial cells; exploring mechanisms for improvement of cardiovascular diseases	transcription profiling by array	Homo sapiens
E-GEOD-78194	Macrophages Mediate the Repair of Brain Vascular Rupture through Direct Physical Adhesion and Mechanical Traction	RNA-seq of coding RNA	Danio rerio
E-GEOD-76366	Gene expression profiling of endothelial cells derived from Foxo1(+/+) and Foxo1(-/-) ES cells in response to VEGF	transcription profiling by array	Mus musculus
E-GEOD-77078	Neonatal bone marrow stroma	transcription profiling by array	Mus musculus
E-GEOD-76484	Expression data from human unbilical endothelial cells (HUVEC) irradiated with X-ray	transcription profiling by array	Homo sapiens
E-GEOD-62741	Thymic T-cell progenitor development is supported by membrane bound Kit ligand provided by a combined vascular endothelial and epithelial niche	RNA-seq of coding RNA	Mus musculus
E-MTAB-4025	Transcription profiling of human umbilical vein endothelial cells after c-MYC siRNA knockdown to identify c-MYC target genes	transcription profiling by array	Homo sapiens
E-MTAB-4023	Transcription profiling of human umbilical vein endothelial cells overexpressing constitutively active FOXO1 to identify FOXO1 target genes	transcription profiling by array	Homo sapiens
E-MTAB-3361	Combined constitutive canonical and non-canonical HH signaling caused by depletion of Patched 2 causes an MPN phenotype and transforms chronic MPNs into acute leukemias	transcription profiling by array	Mus musculus
E-GEOD-76662	The expression of microRNAs in embryoid bodies derived from mouse embryonic stem cells	transcription profiling by array	Mus musculus
E-MTAB-3923	In-Vitro Cell Adhesion Assay	transcription profiling by array	Homo sapiens
E-GEOD-66073	Gene expression of APJ deficient endothelial cell	transcription profiling by array	Mus musculus
E-MTAB-3692	Paracrine activation of hCMEC/D3 cells by LPS-stimulated macrophages	transcription profiling by array	Homo sapiens
E-MTAB-3669	Regional differences in left ventricular shear stress contribute to heterogenity of the endocardial transcriptome	RNA-seq of coding RNA	Sus scrofa
E-MTAB-2515	Analysis of gene expression changes in endothelial cells upon siRNA of VEGF, Foxo1 or both VEGF+Foxo1	transcription profiling by array	Homo sapiens
E-GEOD-69204	Gene expression profiling of rudhira null embryo and yolk sac at 9.5 dpc	transcription profiling by array	Mus musculus
E-GEOD-64644	Vascular niche induction of hematopoietic progenitors from pluripotent stem cells	RNA-seq of coding RNA	Homo sapiens, Macaca nemestrina
E-GEOD-48218	Novel critical insights into the mechanism of cell-based therapy after myocardial infarction	transcription profiling by array	Homo sapiens
E-GEOD-46962	Streptococcus suis 05ZY: control vs contact with hBMEC 3 h	transcription profiling by array	Streptococcus suis 05ZYH33
E-GEOD-46961	Streptococcus suis 05ZY: control vs contact with hBMEC 1 h	transcription profiling by array	Streptococcus suis 05ZYH33
E-GEOD-76254	Functional and molecular characterization of mouse Gata2-independent hematopoietic progenitors	RNA-seq of coding RNA	Mus musculus
E-GEOD-76253	AGM hematopoietic stem cells are differentially regulated by BMP and Hedgehog signalling pathways	RNA-seq of coding RNA	Mus musculus
E-GEOD-40125	Expression data from Amacr knock-out mouse liver and intestine	transcription profiling by array	Mus musculus
E-GEOD-40124	Expression data from Amacr knock-out mouse intestine	transcription profiling by array	Mus musculus
E-MTAB-4152	Transcription profiling of human primary osteoblasts to study the effect of direct or indirect co-culture with human umbilical vein endothelial cells	transcription profiling by array	Homo sapiens
E-GEOD-75985	Endothelin-1 supports clonal derivation and expansion of cardiovascular progenitors derived from human embryonic stem cells	transcription profiling by array	Homo sapiens
E-GEOD-73721	RNA-Seq of human astrocytes	RNA-seq of coding RNA	Homo sapiens, Mus musculus
E-GEOD-70456	Effects of BMPR2 Loss in Human Pulmonary Artery Endothelial Cells	transcription profiling by array	Homo sapiens
E-MTAB-2923	RNA-seq of polyA RNA from 13 bone marrow cell populations in C57BL/6NJ mice	RNA-seq of coding RNA	Mus musculus
E-GEOD-67664	Integrative gene expression profiling analysis of human quiescent hepatic stellate cells	transcription profiling by array	Homo sapiens
E-GEOD-66381	ATF4 governs functional expansion of hematopoietic stem cells partially via Angptl3 in the fetal liver microenvironment (array)	transcription profiling by array	Mus musculus
E-GEOD-66380	ATF4 governs functional expansion of hematopoietic stem cells partially via Angptl3 in the fetal liver microenvironment (RNA-Seq)	RNA-seq of coding RNA	Mus musculus
E-GEOD-60152	Expression profile of human lymphatic endothelial cells under static or oscillatory shear stress conditions in the presence or absence of FOXC2	transcription profiling by array	Homo sapiens
E-GEOD-73225	SOX9 modulates the expression of key transcription factors required for heart valve development	ChIP-seq, RNA-seq of coding RNA	Mus musculus
E-GEOD-70806	Molecular Response of Chorioretinal Endothelial Cells to Complement Injury: Implications for Macular Degeneration	RNA-seq of coding RNA	Macaca mulatta
E-GEOD-61636	Transcription profiling by high throughput sequencing of murine bone marrow endothelial cells and bone marrow stroma, in vitro and in vivo, with and without hematopoietic stem cells co-culture	RNA-seq of coding RNA	Mus musculus
E-GEOD-71216	Transcriptome sequencing to identify transcription factor regulatory network and alternative splicing in endothelial cells under VEGF stimulation	RNA-seq of coding RNA	Homo sapiens
E-GEOD-74322	Global gene expression differences between blood- and lymphatic-specific human dermal microvascular endothelial cells	RNA-seq of coding RNA	Homo sapiens
E-GEOD-69767	Gene expression profiles of normal human tonsillar cell subpopulations FACS sorted based on expression of cell surface markers	transcription profiling by array	Homo sapiens
E-GEOD-42099	Gene expression signatures for human iPSC and ESC lines	transcription profiling by array	Homo sapiens
E-GEOD-72633	Endothelial NOTCH1 is suppressed by circulating lipids and antagonizes inflammation during atherosclerosis	transcription profiling by array	Homo sapiens
E-GEOD-74304	Gene expression data of GBM146 and GBM157 at day0, 7, 30 after serum exposure	transcription profiling by array	Homo sapiens
E-GEOD-67225	Deciphering Cell-Specific Responses to Oncogenic Stress in the Liver	transcription profiling by array	Mus musculus
E-GEOD-73208	Decorin and EphA2 mediate Carcinoembryonic Antigen Cell Adhesion Molecule 1-L inhibition of colorectal cancer metastasis	transcription profiling by array	Mus musculus
E-GEOD-69927	Expression of miRNA in Embryonic Stem Cells-Derived Cardiomyocytes after coculture with Endothelial Cells	transcription profiling by array	Mus musculus
E-GEOD-72679	Cancer cell-endothelial intercellular transfer alters the endogenous miRNA profile and phenotype of recipient endothelial cells	transcription profiling by array	Homo sapiens
E-GEOD-72485	Human pulmonary microvascular endothelial cells (HPMECs): Control siRNA vs HSP27 siRNA	transcription profiling by array	Homo sapiens
E-GEOD-64541	Cell stage dependent transcriptional response to leukemic oncogene	transcription profiling by array	Mus musculus
E-GEOD-59698	The dynamic transcriptional profile of sertoli cells during the progression of spermatogenesis	RNA-seq of coding RNA	Mus musculus
E-GEOD-62348	Gene expression profile in HCAECs transfected with RNF213 siRNA	transcription profiling by array	Homo sapiens
E-GEOD-47444	Off-target effects of VEGF-A regulation by shRNAs	transcription profiling by array	Mus musculus
E-GEOD-69276	Notch1 dose modulates endothelial gene expression	RNA-seq of coding RNA	Mus musculus
E-GEOD-62870	Pituitary tumors contain a (CD31Â¯/CD45Â¯ purified) side population with 'tumor stem cell'-associated characteristics [set 2]	transcription profiling by array	Homo sapiens
E-GEOD-62866	Pituitary tumors contain a side population with 'tumor stem cell'-associated characteristics [set 1]	transcription profiling by array	Homo sapiens
E-MTAB-3644	In-Vitro Cell Adhesion Assay	transcription profiling by array	Homo sapiens
E-GEOD-71622	Transcriptome Kinetics of 1[2-cyano-3,12-dioxooleana-1,9(11)-dien-28-oyl] imidazole (CDDO-Im) in Human Umbilical Vein Endothelial Cells (HUVEC): Mechanism of Action of Cytoprotection	transcription profiling by array	Homo sapiens
E-GEOD-71288	The niche for extramedullar hematopoiesis in the spleen	transcription profiling by array	Mus musculus
E-GEOD-57329	Galectin-3 Deficiency Exacerbates Hyperglycemia and the Endothelial Response to Diabetes	transcription profiling by array	Mus musculus
E-MTAB-2751	Evaluation of gene expression profiling and biochemical response of lung and heart of mice exposed to season fine particulate matter PM2.5	transcription profiling by array	Mus musculus
E-MTAB-3732	A comprehensive human expression map	transcription profiling by array	Homo sapiens
E-GEOD-67747	Cultured human adipose tissue pericytes and mesenchymal stromal cells display a very similar gene expression profile	transcription profiling by array	Homo sapiens
E-MTAB-2963	PRD1-BF1 drives VEGF-mediated innate immune suppression in tumor vasculature	transcription profiling by array	Homo sapiens
E-GEOD-68610	Expression Data from Allogeneic Human Mesenchymal Stem Cells and Primary Cultures of Human Alveolar Epithelial Type II Cells	transcription profiling by array	Homo sapiens
E-GEOD-60524	MicroRNA analysis on epithelial D492 cells and its mesenchymal derivative D492M cells	transcription profiling by array	Homo sapiens
E-GEOD-66454	Vascularized And Complex Organ Buds From Diverse Tissues Via Mesenchymal Cell-Driven Condensation	transcription profiling by array	Mus musculus
E-GEOD-53551	Knockdown of LIVE1 in HUVEC compared to universal negative control	transcription profiling by array	Homo sapiens
E-GEOD-53550	HUVEC with/without VEGF-A treatment in 3D matrigel or 2D monoculture	transcription profiling by array	Homo sapiens
E-MTAB-3566	Microarray to identify miR-143 targets in pulmonary artery endothelial cells	transcription profiling by array	Homo sapiens
E-GEOD-70034	ncRNA (non-coding RNA) signature in endothelial cells during hypoxia	transcription profiling by array	Homo sapiens
E-GEOD-68919	Tumor exosome integrins determine organotropic metastasis	RNA-seq of coding RNA	Homo sapiens
E-MTAB-2495	Transcription profiling by array of human pulmonary arterial endothelial cells (PAECs) and blood outgrowth endothelial cells (BOECs) from healthy subjects stimulated with BMP9, BMP2 or BMP6	transcription profiling by array	Homo sapiens
E-GEOD-63912	Genetic analysis reveals a longevity associated protein modulating endothelial function and angiogenesis	transcription profiling by array	Homo sapiens
E-GEOD-63283	Slit2 modifies VEGF-induced angiogenic responses in rabbit skeletal muscle by inducing capillary sprouting and decreasing vascular permeability via reduced eNOS activity	RNA-seq of coding RNA	Homo sapiens
E-GEOD-65751	Lymphatic vessels arise from a niche of multipotent angioblasts within the floor of the cardinal vein	RNA-seq of coding RNA	Danio rerio
E-GEOD-64052	Gene expression changes during resistance toward vascular endothelial growth factor receptor (VEGFR) tyrosine kinase inhibitor (TKI) therapy in renal cell carcinoma (RCC)	transcription profiling by array	Homo sapiens
E-GEOD-67835	A survey of human brain transcriptome diversity at the single cell level	RNA-seq of coding RNA	Homo sapiens
E-GEOD-60633	Efficient detection and purification of cell populations using synthetic microRNA switches	transcription profiling by array	Homo sapiens
E-GEOD-60632	Synthetic mRNA switches for detection and purification of cardiomyocytes and endothelial cells derived from human pluripotent stem cells [mRNA]	transcription profiling by array	Homo sapiens
E-GEOD-60631	Synthetic mRNA switches for detection and purification of cardiomyocytes and endothelial cells derived from human pluripotent stem cells [miRNA]	transcription profiling by array	Homo sapiens
E-GEOD-59126	Degradome in Invasion vs Angiogenesis	transcription profiling by array	Homo sapiens
E-GEOD-57825	DHA effect on endothelial cells (HUVEC) under proinflammatory condition	transcription profiling by array	Homo sapiens
E-GEOD-47157	Shear Stress and NOTCH1 Regulate Calcification Related Genes in Human Aortic Valve Endothelium (RNA-Seq)	RNA-seq of coding RNA	Homo sapiens
E-GEOD-54968	Transcriptomic analysis reveals novel long non-coding RNAs critical for vertebrate development [RNA-Seq]	RNA-seq of coding RNA	Homo sapiens
E-GEOD-54964	Transcriptomic analysis reveals novel long non-coding RNAs critical for vertebrate development [Affymetrix]	transcription profiling by array	Homo sapiens
E-GEOD-67651	Expression data from fatty acid and bile acid receptor agonist treated liver sinusoidal endothelial cells	transcription profiling by array	Mus musculus
E-GEOD-68541	Expression data from endothelial progenitor cells (EPCs)	transcription profiling by array	Mus musculus
E-GEOD-37783	Natalizumab exerts direct signaling capacity and supports a pro-inflammatory phenotype in some patients with multiple sclerosis	transcription profiling by array	Homo sapiens
E-GEOD-46471	Mechanisms of haptoglobin protection against hemoglobin peroxidation triggered endothelial damage	transcription profiling by array	Homo sapiens
E-GEOD-63199	ELAVL1 modulates transcriptome-wide miRNA binding in murine macrophages	other, RNA-seq of coding RNA, RNA-seq of non coding RNA	Mus musculus
E-GEOD-55170	Infection of Myeloid Angiogenic Cells (MACs) with Bartonella henselae (B.h.) induces a chord formation phenotype in vitro	transcription profiling by array	Homo sapiens
E-GEOD-67687	Fibrogenic cell plasticity blunts tissue regeneration and aggravates muscular dystrophy	transcription profiling by array	Mus musculus
E-GEOD-57964	Gene expression from pericytes	transcription profiling by array	Homo sapiens
E-GEOD-59226	Expression data from Human Umbilical Vein Endothelial Cell after influenza virus infection	transcription profiling by array	Homo sapiens
E-GEOD-56854	Compulsory expression of miR-210 in normal endometrial stromal cells	transcription profiling by array	Homo sapiens
E-GEOD-63447	mRNA expression of brain endothelial cells	transcription profiling by array	Macaca fascicularis
E-GEOD-57794	Expression data from neural stem cells treated with endotherial progenitor-derived soluble protein	transcription profiling by array	Mus musculus
E-GEOD-67309	Low- and middle-dose of radiation on hNPC and HUVEC	transcription profiling by array	Homo sapiens
E-GEOD-66503	KSHV G-protein-coupled receptor (GPCR) induced gene transcription in HUVEC cells	transcription profiling by array	Homo sapiens
E-GEOD-63272	Transcription profiling by array of three major cell types of the glomerulus (podocytes, mesangial cells and endothelial cells) from CD2AP-/- mutant mice and normal controls	transcription profiling by array	Mus musculus
E-MTAB-3277	Transcription profile by array of endothelial colony-forming cells comparing those dervied from placenta endothelial progenitor cells and those from umbilical cord blood endothelial progenitor cells	transcription profiling by array	Homo sapiens
E-GEOD-65354	Cytosolic Hsp60 orchestrates the survival and inflammatory responses of vascular smooth muscle cells in injured aortic vessels by regulating NF-?B-dependent gene expression	RNA-seq of coding RNA	Homo sapiens
E-GEOD-62796	Chd1 is essential in the endothelial lineage for the emergence of definitive hematopoietic stem/progenitor cells	transcription profiling by array	Mus musculus
E-GEOD-66360	A Whole Blood Molecular Signature for the Identification of Acute Myocardial Infarction Without Relying Upon Myonecrosis (microarray)	transcription profiling by array	Homo sapiens
E-GEOD-66175	Imporatance of substantial weight loss for altering gene expression during intensive cardiovascular lifestyle modification	transcription profiling by array	Homo sapiens
E-GEOD-55275	Activin A and BMP4 Modulation of Wnt/?-catenin Signaling Directs Fate Specification of Mesoderm Derivatives from Human Embryonic Stem Cells	RNA-seq of coding RNA	Homo sapiens
E-GEOD-48209	Microvascular endothelial heterogeneity	transcription profiling by array	Mus musculus
E-GEOD-65905	Bacterial c-di-GMP reorganizes hematopoietic stem/progenitors and niches through STING	transcription profiling by array	Mus musculus
E-GEOD-65507	Pluripotent cell models of Fanconi anemia identify the early pathological defect in human hemoangiogenic progenitors	RNA-seq of coding RNA	Homo sapiens
E-GEOD-64959	RNA-SEQ analysis of various developing and adult kidney components	RNA-seq of coding RNA	Mus musculus
E-GEOD-62974	RNA sequencing (RNA-SEQ) of EPAS1 knockdown by siRNA in endothelial cells	RNA-seq of coding RNA	Homo sapiens, Mus musculus
E-GEOD-56015	Runx+ HSPC, kdrl+ endothelial, and negative cells sorted from DMSO- or Lycorine-treated 3 dpf zebrafish embryos	transcription profiling by array	Danio rerio
E-GEOD-64735	Interferon lambda restricts West Nile virus neuroinvasion by enhancing integrity of the blood-brain barrier	RNA-seq of coding RNA	Mus musculus
E-GEOD-60333	Effect of Glucocorticoids on microRNA, lncRNA and mRNA Expression Profile of the Human Bone Microcirculatory Endothelial Cells	transcription profiling by array	Homo sapiens
E-GEOD-60502	Gene expression profiling of 18 hepatocellular carcinoma and adjacent non-tumorous liver tissue	transcription profiling by array	Homo sapiens
E-GEOD-60332	Effect of Glucocorticoids on lncRNA and mRNA Expression Profile of the Human Bone Microcirculatory Endothelial Cells	transcription profiling by array	Homo sapiens
E-GEOD-48841	The Calcineurin-NFAT-Angiopoietin 2 signaling axis in lung endothelium is critical for the establishment of lung metastases	transcription profiling by array	Homo sapiens, Mus musculus
E-GEOD-47085	Scl specifies hemogenic endothelium and inhibits cardiogenesis via primed enhancers	ChIP-seq, transcription profiling by array, methylation profiling by high throughput sequencing, RNA-seq of coding RNA	, Mus musculus
E-GEOD-47084	Scl specifies hemogenic endothelium and inhibits cardiogenesis via primed enhancers [expression]	transcription profiling by array	Mus musculus
E-GEOD-47083	Scl specifies hemogenic endothelium and inhibits cardiogenesis via primed enhancers [RNA-seq]	RNA-seq of coding RNA	Mus musculus
E-GEOD-43984	Transcriptome analysis of human sinusoidal endothelial cells, hepatocyte	RNA-seq of coding RNA	Homo sapiens
E-GEOD-42691	Aortic macrophages and endothelial cells of apoE KO mice aortas after plaque regression induced apoE adenoviral transfer	transcription profiling by array	Mus musculus
E-GEOD-35365	Effect of mir-210 over-expression on the miRNAome of human umbilical vein endothelial cells	transcription profiling by array	Homo sapiens
E-GEOD-35289	Placental growth factor as potential target against hepatocellular carcinoma in an orthotopic mouse model	transcription profiling by array	Mus musculus
E-GEOD-63316	Whole-transcriptome analysis of endothelial-to-hematopoietic stem cell transition	RNA-seq of coding RNA	Mus musculus
E-GEOD-63903	Increased CD226 Expression on CD8+ T cells in Patients with Systemic Sclerosis	transcription profiling by array	Homo sapiens
E-GEOD-63877	Microarray analyses of ESAM positive cells in the CD34(+) CD38(-) fraction of collagenase-treated bones	transcription profiling by array	Homo sapiens
E-GEOD-62169	NS1-mediated inhibition of c-Abl results in acute lung injury and priming for bacterial co-infections; insights into 1918 H1N1 pandemic	transcription profiling by array	Mus musculus
E-GEOD-55595	Endocytic and signalling function of stabilin-1 in tumor associated macrophages	transcription profiling by array	Mus musculus
E-GEOD-52642	Control of VEGF-A trancriptional programs by pausing and genomic compartmentalization	ChIP-seq, other, RNA-seq of coding RNA	Homo sapiens
E-GEOD-45859	L1CAM overexpression in mouse lung endothelial cells (lECs)	transcription profiling by array	Mus musculus
E-GEOD-62510	Expression data from two sorted lymphatic endothelial cell (LEC) populations, podoplanin-high versus podoplanin low	transcription profiling by array	Homo sapiens
E-GEOD-62344	Transcriptome Analysis of KSHV during de novo primary infection of human B-and endothelial-cells	RNA-seq of coding RNA	Human herpesvirus 8
E-GEOD-62342	Transcriptome Analysis of KSHV during de novo primary infection of endothelial (TIVE) cells	RNA-seq of coding RNA	Human herpesvirus 8
E-GEOD-62340	Transcriptome Analysis of KSHV during de novo primary infection of human CD14+ cells	RNA-seq of coding RNA	Human herpesvirus 8
E-GEOD-62288	A Novel Population of Human Cardiac Resident Mesenchymal Stem Cells	RNA-seq of coding RNA	Homo sapiens
E-GEOD-40643	Expression analysis on microfibrillar associated protein 5 (MFAP5) protein treated ovarian cancer cell line OVCA432	transcription profiling by array	Homo sapiens
E-GEOD-61000	Effects of differences in donors and passage numbers of endothelial progenitor cell (EPC)-derived vascular endothelial cells (VECs) on the phenotype determination of VECs (type-I versus type-II)	transcription profiling by array	Homo sapiens
E-GEOD-60999	Comparison between type-I vascular endothelial cells (VECs) and type-II VECs	transcription profiling by array	Homo sapiens
E-GEOD-57655	Gene expression profiling of Notch1 knockout mouse liver samples and murine hepatic angiosarcoma cell lines	transcription profiling by array	Mus musculus
E-GEOD-54000	NF-kB coordinates rapid, BRD4-dependent remodeling of proinflammatory super-enhancers	ChIP-seq, other, transcription profiling by array	Homo sapiens
E-GEOD-53999	NF-kB coordinates rapid, BRD4-dependent remodeling of proinflammatory super-enhancers [Affymetrix]	transcription profiling by array	Homo sapiens
E-GEOD-42404	The side population of human pancreatic cancer expresses cancer stem cell-associated genes	transcription profiling by array	Homo sapiens
E-GEOD-41180	mRNA profiles of WTAP siRNA-treated HUVECs	RNA-seq of coding RNA	Homo sapiens
E-GEOD-56825	CD47-dependent immunomodulatory and angiogenic activities of extracellular vesicles produced by T cells	transcription profiling by array	Homo sapiens
E-GEOD-58056	Transcriptional programs of lymphoid tissue capillary and high endothelium reveal control mechanisms for lymphocyte homing	transcription profiling by array	Mus musculus
E-GEOD-60937	Gene profiles of HUVECs in different phosphate concentration	transcription profiling by array	Homo sapiens
E-GEOD-60529	mRNA expression in HEK-293 /STF cells	RNA-seq of coding RNA	Homo sapiens
E-GEOD-55649	Role of Ubc13 in Breast Cancer Metastasis	transcription profiling by array	Homo sapiens
E-GEOD-60436	Gene Expression Profile of Fibrovascular Membrane Associated with Proliferative Diabetic Retinopathy	transcription profiling by array	Homo sapiens
E-GEOD-52564	An RNA-Seq transcriptome and splicing database of neurons, glia, and vascular cells of the cerebral cortex	RNA-seq of coding RNA	Mus musculus
E-GEOD-55310	RUNX1 positively regulates a cell adhesion and migration program in murine hemogenic endothelium prior to blood emergence (RNA-seq)	RNA-seq of coding RNA	Mus musculus
E-GEOD-31467	Gene expression profile of human epidermoid carcinoma KB cells that overexpress thymidine phosphorylase	transcription profiling by array	Homo sapiens
E-GEOD-59938	Expression data from vehicle and adrenomedullin treated human lymphatic endothelial cells	transcription profiling by array	Homo sapiens
E-GEOD-55983	Inflammation-induced chemokine expression in uveal melanoma cell lines stimulates monocyte chemotaxis	transcription profiling by array	Homo sapiens
E-GEOD-54325	Impact of monomeric and oligomeric flavanols (MOF) consumption on the gene expression profile of leukocytes (human)	transcription profiling by array	Homo sapiens
E-MTAB-2625	Expression anlysis of E10.5 yolk sac and E13.5 liver lineages from the wildtype mouse embryo	transcription profiling by array	Mus musculus domesticus
E-GEOD-45927	Resveratrol prevents diet-induced arterial degeneration and stiffening in nonhuman primates	transcription profiling by array	Macaca mulatta
E-GEOD-59564	Expression Data from PECAM1+ and PECAM1- B16F10 Clones	transcription profiling by array	Mus musculus
E-GEOD-49074	Derivation of endothelial colony forming cells from human pluripotent stem cells	RNA-seq of coding RNA	Homo sapiens
E-GEOD-59462	RMECs: hypoxia-induced group vs. paired untreated group	transcription profiling by array	Homo sapiens
E-GEOD-57662	Reprogramming of Endothelium Into Hematopoietic Progenitors by Defined Factors and Vascular Induction	RNA-seq of coding RNA	Homo sapiens
E-GEOD-57060	Differential Expression of Stress and Immune Response Pathway Transcripts and miRNAs in Normal Human Endothelial Cells Subjected to Fractionated or Single-Dose Radiation	transcription profiling by array	Homo sapiens
E-GEOD-57059	Differential Expression of Stress and Immune Response Pathway Transcripts and miRNAs in Normal Human Endothelial Cells Subjected to Fractionated or Single-Dose Radiation [mRNA]	transcription profiling by array	Homo sapiens
E-GEOD-56824	Differential Expression of Stress and Immune Response Pathway Transcripts and miRNAs in Normal Human Endothelial Cells Subjected to Fractionated or Single-Dose Radiation [miRNA]	transcription profiling by array	Homo sapiens
E-GEOD-54943	Identification of Angiotensin II-senstive microRNAs in mouse abdominal aortic endothelium	transcription profiling by array	Mus musculus
E-GEOD-30364	Vectorial secretion of interleukin-8 (IL-8 or CXCL8) mediates homeostatic effects on the intestinal epithelium via apically located CXCR1	transcription profiling by array	Homo sapiens
E-GEOD-58720	Analysis of the effect of vascular endothelial growth factor on gene expression profile after focal cerebral ischemia in mouse	transcription profiling by array	Mus musculus
E-GEOD-54416	Global gene expression differences between blood- and lymphatic-specific endothelial colony forming cells	RNA-seq of coding RNA	Homo sapiens
E-GEOD-52499	A crucial role of the ubiquitously expressed transcription factor Sp1 at early stages of hematopoietic specification	ChIP-seq, transcription profiling by array	Mus musculus
E-GEOD-52497	A crucial role of the ubiquitously expressed transcription factor Sp1 at early stages of hematopoietic specification [array]	transcription profiling by array	Mus musculus
E-GEOD-44561	Effect of Notch1 pathway activation on high-grade glioma cells	transcription profiling by array	Homo sapiens
E-GEOD-56782	Acrolein-mediated changes in HUVEC miRNA	transcription profiling by array	Homo sapiens
E-GEOD-51661	Gene expression profile of human endothelial cells with or without nanoparticles	transcription profiling by array	Homo sapiens
E-GEOD-48006	Regulation of NF-?B signaling by miR-21-3p and miR-27a-5p in Response to Oxidized Phospholipids in Human Aortic Endothelial Cells	transcription profiling by array	Homo sapiens
E-GEOD-57874	Genome-Wide Small RNA Profiling of a Soybean Seed Compartment-Heart Stage	RNA-seq of non coding RNA	Glycine max
E-GEOD-57525	Genome-wide analysis of High glucose-induced gene expression by Ninjurin1 siRNA	transcription profiling by array	Mus musculus
E-GEOD-45820	Expression data from murine cardiac fibroblasts and endothelial cells following Transverse Aortic Constriction	transcription profiling by array	Mus musculus
E-GEOD-57606	Gene Expression Changes in the Development of the Soybean Seed-Cotyledon Stage	RNA-seq of coding RNA	Glycine max
E-GEOD-56777	Expression data of E13.5 mouse Blood Brain Barrier and lung endothelial cells	transcription profiling by array	Mus musculus
E-GEOD-48424	Severe preeclampsia: new blood circulating biomarkers	transcription profiling by array	Homo sapiens
E-GEOD-38199	Induction of hepatocellular carcinoma through activation of stromal cells in Pdgf-c transgenic mice	transcription profiling by array	Mus musculus
E-MTAB-4045	Transcription profiling by high throughput sequencing of soybean seeds from globular to early-maturation stage	RNA-seq of coding RNA	Glycine max
E-GEOD-57350	Gene Expression Changes in the Development of the Soybean Seed-Heart Stage	RNA-seq of coding RNA	Glycine max
E-GEOD-57349	Gene Expression Changes in the Development of the Soybean Seed-Globular Stage	RNA-seq of coding RNA	Glycine max
E-GEOD-44444	shRNA mediated knock-down of Tal1 in human Endothelial Colony Forming Cells (ECFCs)	transcription profiling by array	Homo sapiens
E-GEOD-44546	TAL1 in human Endothelial Colony-Forming Cells	ChIP-seq, transcription profiling by array	Homo sapiens
E-GEOD-51878	Identification and Initial Functional Characterization of SENCR, a Long Non-Coding RNA Enriched in Human Vascular Cells	RNA-seq of coding RNA	Homo sapiens
E-GEOD-44694	MiR-155 promotes blood-brain barrier dysfunction in neuroinflammation	transcription profiling by array	Homo sapiens
E-GEOD-44693	MiR-155 promotes blood-brain barrier dysfunction in neuroinflammation (part 2)	transcription profiling by array	Homo sapiens
E-GEOD-44692	MiR-155 promotes blood-brain barrier dysfunction in neuroinflammation (part 1)	transcription profiling by array	Homo sapiens
E-GEOD-39413	Gene expression profile of U87-EV human glioblastoma xenograft tumours treated with bevacizumab or dibenzazepine	transcription profiling by array	Mus musculus
E-GEOD-39223	Regulation of gene expressions in vivo by anti-VEGF and anti-Notch therapy [HG-U133_Plus_2]	transcription profiling by array	Homo sapiens
E-GEOD-37956	Gene expression profile of U87-EV human glioblastoma xenograft tumours treated with bevacizumab	transcription profiling by array	Homo sapiens
E-MTAB-1173	Transcription profiling by array of human HUVEC, HCAEC and MM6 cell lines for mechanistic investigation of the impact of cigarette smoke on adhesion between monocytes and endothelial cells in vitro	transcription profiling by array	Homo sapiens
E-GEOD-57030	Expression data from WT and Snail1 knockout (KO) embryonic endothelial cells (ECs)	transcription profiling by array	Mus musculus
E-GEOD-56976	Development of gene expression signatures for ANP in HUVEC	transcription profiling by array	Homo sapiens
E-GEOD-55065	Role of malignant ascites on human mesothelial cells and their gene expression profiles	transcription profiling by array	Homo sapiens
E-GEOD-56410	Expression profile of PC-3-derived cell lines from transendothelial migration or in vivo metastasis	transcription profiling by array	Homo sapiens
E-GEOD-54095	Early and late passage endothelial cells with or without PDCD10 downregulation	transcription profiling by array	Homo sapiens
E-GEOD-48443	Knockout mice reveal key roles for claudin-18 in alveolar fluid homeostasis	transcription profiling by array	Mus musculus
E-GEOD-37045	Gene expression patterns of distinct human endothelial precursor cells	transcription profiling by array	Homo sapiens
E-GEOD-37044	mRNA expression profiles in far-infrared treated human endothelial precursor cells	transcription profiling by array	Homo sapiens
E-GEOD-37043	microRNA expression profiles in far-infrared treated human endothelial precursor cells	transcription profiling by array	Homo sapiens
E-GEOD-37046	Combined microRNA/mRNA transcriptome analysis reveals angiogenic microRNAs-genes pathway of human late endothelial precursor cells	transcription profiling by array	Homo sapiens
E-GEOD-56144	Site-Specific Association with Host and Viral Chromatin by KSHV LANA and its Reversal during Lytic Reactivation	ChIP-seq, RNA-seq of coding RNA	Homo sapiens
E-GEOD-53444	Gene expression profiling of 4T1-SP and 4T1-NSP cells	transcription profiling by array	Mus musculus
E-GEOD-56285	N-octanoyl dopamine treatment of endothelial cells induces the unfolded protein response and results in hypometabolism and tolerance to hypothermia	transcription profiling by array	Homo sapiens
E-GEOD-56143	Identification of mechano- and/or 5Aza-sensitive genes in mouse carotid artery endothelium in vivo exposed to disturbed blood flow for 7 days	transcription profiling by array	Mus musculus
E-GEOD-50555	Identification of a stable molecular signature in breast tumor endothelial cells that persists ex vivo	transcription profiling by array	Mus musculus
E-GEOD-54384	Human endothelial polyA+ RNA expression analysis	RNA-seq of coding RNA	Homo sapiens
E-GEOD-55691	Genome-wide effect of conditioned media supernatant (CMS) derived from human endometrial stromal cells treated by long-acting progestin-only contraceptives (LAPCs) on Human endometrial endothelial cells	transcription profiling by array	Homo sapiens
E-GEOD-55621	Vascular Endothelial Growth Factor Receptor 3 (VEGFR3) controls hippocampal neural stem cell conversion into progenitor cells	RNA-seq of coding RNA	Mus musculus
E-GEOD-52004	Acute cellular injury responses in mouse renal ischemic reperfusion injury	transcription profiling by array	Mus musculus
E-GEOD-50378	Expression data of HUVEC cells after PPAR?/? agonist and/or hypoxia treatment	transcription profiling by array	Homo sapiens
E-GEOD-51253	Discovery of PDE7B as a novel effector of GBM growth by computational deconvolution of an in vitro physical coculture system	transcription profiling by array	Homo sapiens
E-GEOD-53201	Expression data from human coronary artery endothelial cells treated with HDL components	transcription profiling by array	Homo sapiens
E-GEOD-55295	Role of Pfn-1 phosphorylation in gene expression in glioma-associated endothelial cells	transcription profiling by array	Mus musculus
E-GEOD-46097	Expression data of Participants of Ornish intervention and Control group	transcription profiling by array	Homo sapiens
E-GEOD-54912	Vascular histone deacetylation by pharmacological HDAC inhibition [SAHA, RNA-seq]	RNA-seq of coding RNA	Homo sapiens
E-GEOD-37378	Vascular histone deacetylation by pharmacological HDAC inhibition	ChIP-seq, methylation profiling by high throughput sequencing, RNA-seq of coding RNA	Homo sapiens, Mus musculus
E-GEOD-37376	Transcription profiling by high throughput sequencing of human aortic endothelial cell treated with TSA	RNA-seq of coding RNA	Homo sapiens
E-GEOD-55149	Human umbilical vascular endothelial cells: control vs. safrole oxide treatment	transcription profiling by array	Homo sapiens
E-GEOD-44598	The effect of Sparstolonin B (SsnB) on gene expression	transcription profiling by array	Homo sapiens
E-GEOD-44597	The effect of Sparstolonin B (SsnB) on gene expression in HUVECs	transcription profiling by array	Homo sapiens
E-GEOD-44596	The effect of Sparstolonin B (SsnB) on gene expression in HCAECs	transcription profiling by array	Homo sapiens
E-GEOD-54977	Different gene expression profile in acute coronary sindrome (ACS) patients compared to stable angina(SA) patients	transcription profiling by array	Homo sapiens
E-GEOD-42767	Investigation of endothelial cell gene dysregulation in early pulmonary arterial hypertension disease model	transcription profiling by array	Rattus norvegicus
E-GEOD-54213	Immune responses to the in vitro LPS assault engineered in the spaceflight multi-omics study	transcription profiling by array	Homo sapiens
E-GEOD-45147	Hemangioblast skewing from embryonic stem(ES) cells by defined factors	transcription profiling by array	Mus musculus
E-GEOD-43932	Commensal microbiota contributes to chronic endocarditis and arrhythmia in TAX1BP1 deficient mice	transcription profiling by array	Mus musculus
E-GEOD-27008	Human gene expression altered by Chlamydia infection	transcription profiling by array	Homo sapiens
E-GEOD-54387	Expression data from induced pluripotent stem cell-derived endothelial cells from healthy and diet-induced obesity mice	transcription profiling by array	Mus musculus
E-GEOD-32560	sVEGFR-1 signaling through ?5?1 integrin	transcription profiling by array	Homo sapiens
E-GEOD-52243	Identification of novel mechanosensitive genes differentially regulated at 48 h timepoint in vivo using mouse carotid artery endothelium exposed to disturbed blood flow	transcription profiling by array	Mus musculus
E-GEOD-53899	Effect of neurotrophin receptor p75 (p75NTR) over-expression on the miRNAome of human umbilical vein endothelial cells	transcription profiling by array	Homo sapiens
E-GEOD-52044	Expression profiling in Human Umbilical Vein Endothelial Cells (HUVEC)	transcription profiling by array	Homo sapiens
E-GEOD-43475	UNRAVELING A NOVEL TRANSCRIPTION FACTOR CODE INDUCTIVE FOR THE HUMAN ARTERIAL-SPECIFIC ENDOTHELIAL CELL SIGNATURE	transcription profiling by array	Homo sapiens
E-GEOD-50758	Gene expression from pericytes and endothelial cells	transcription profiling by array	Homo sapiens
E-GEOD-50059	Endothelin2 signaling in the neural retina promotes the endothelial tip cell state and inhibits angiogenesis	transcription profiling by array	Mus musculus
E-GEOD-46503	Selective suppression of endothelial cytokine production by progesterone receptor	ChIP-seq, RNA-seq of coding RNA	Homo sapiens
E-GEOD-46502	Selective suppression of endothelial cytokine production by progesterone receptor [RNA-seq]	RNA-seq of coding RNA	Homo sapiens
E-GEOD-43789	Physiological Vascular Permeability Requires Induction of Endothelial NR4A1 by Progesterone Receptor	ChIP-seq, RNA-seq of coding RNA	Homo sapiens
E-GEOD-43788	Physiological Vascular Permeability Requires Induction of Endothelial NR4A1 by Progesterone Receptor [RNA-Seq]	RNA-seq of coding RNA	Homo sapiens
E-GEOD-37145	Vascular properties of breast cancer intrinsic subtypes	transcription profiling by array	Homo sapiens
E-GEOD-34259	Study of the effect on indoxyl sulfate on endothelial gene expression	transcription profiling by array	Homo sapiens
E-GEOD-51248	Dlx1 and Rgs5 in the Ductus Arteriosus: Vessel-specific Genes Identified by Transcriptional Profiling of Laser-capture Microdissected Endothelial and Smooth Muscle Cells	transcription profiling by array	Rattus norvegicus
E-GEOD-51246	Regional difference in gene expression of proliferating human choroidal endothelial cells	transcription profiling by array	Homo sapiens
E-GEOD-50088	Lung injury induced by common bile duct ligation in mice	transcription profiling by array	Mus musculus
E-GEOD-48786	Expression data from endothelial cells sorted from breast cancer cells MDA-MB231 as compared with normal endothelial cells	transcription profiling by array	Homo sapiens
E-GEOD-46368	Comparison of gene change in lymphoma cells after co-culture with endothelial cells	transcription profiling by array	Mus musculus
E-GEOD-46328	Genome-wide analysis of each stage of EPCs differentiation	transcription profiling by array	Homo sapiens
E-GEOD-43931	Prominin 1/CD133 Endothelium Sustains Growth of Proneural Glioma	transcription profiling by array	Mus musculus
E-GEOD-28511	Endothelial and Alveolar Rhabdomyosarcoma mRNA expression	transcription profiling by array	Homo sapiens
E-GEOD-53681	Mouse Endothelial Progenitor Cell (EPC) Lines - Illumnia Array	transcription profiling by array	Mus musculus
E-GEOD-53686	Expression data for lymph node lymphatic endothelial cells and blood endothelial cells	transcription profiling by array	Mus musculus
E-GEOD-48094	microRNA Expression of mice corneal endothelia	transcription profiling by array	Mus musculus
E-GEOD-50195	Expression data for human retinal pigment epithelium (RPE)/choroid - early age-related macular degeneration (AMD) and control samples	transcription profiling by array	Homo sapiens
E-GEOD-43016	Transcriptomic analysis of targets regulated by miR-146a in primary endothelial cells	transcription profiling by array	Homo sapiens
E-GEOD-35142	Transcriptional responses to engineered nanoplatforms for drug delivery in primary human aortic endothelial cells	transcription profiling by array	Homo sapiens
E-GEOD-53127	Study of gene expression markers for predictive significance for bevacizumab benefit in patients with metastatic colon cancer: A translational research study of the Hellenic Cooperative Oncology Group (HeCOG)	transcription profiling by array	Homo sapiens
E-GEOD-53305	Transcriptional profiling of retinal progenitors, exposed to endothelial cells or EGF	transcription profiling by array	Rattus norvegicus
E-GEOD-44328	IL6 Related Cytokines Augment Angiogenesis in Nascent and Mature Human Endothelium Via JAK2 Signaling	transcription profiling by array	Homo sapiens
E-GEOD-44034	The anti-inflammatory nature of HDL in macrophages is mediated by ATF3	transcription profiling by array	Mus musculus
E-GEOD-38783	Acute venous hypertension induces local release of inflammatory cytokines and endothelial activation in humans	transcription profiling by array	Homo sapiens
E-GEOD-48880	Notch and VEGF pathways play distinct but complementary roles in tumor angiogenesis	transcription profiling by array	Homo sapiens
E-GEOD-44118	Expression Data from Endothelial Cells as a Consequence of Ets2 Signaling in PyMT Tumor Associated Fibroblasts	transcription profiling by array	Mus musculus
E-GEOD-51255	The miR-126/VEGFR2 axis controls the innate response to pathogen-associated nucleic acids	transcription profiling by array	Mus musculus
E-GEOD-52542	VEGF Isoform Transcriptome Changes in the E9.5 Murine Forebrain	transcription profiling by array, unknown experiment type	Mus musculus
E-MEXP-3802	Transcription profiling by array of HDMVEC, Fibroblast cells, as well as human glioblastoma brain tumor cell line (U87) to investigate the effect of Everolimus (RAD001)	transcription profiling by array	Homo sapiens
E-GEOD-32968	Gene expression in human umbilical cord endothelial cells following FoxP1 knockdown	transcription profiling by array	Homo sapiens
E-GEOD-52075	Expression data of the endothelial-to-hematopoietic transition in E8.5 concepti	transcription profiling by array	Mus musculus
E-GEOD-50800	Increases in Insulin Sensitivity among Obese Youth are Associated with Gene Expression Changes in Whole Blood	transcription profiling by array	Homo sapiens
E-GEOD-51351	Marinobufagenin regulates gene expression in human brain microvascular endothelial cells in vitro	transcription profiling by array	Homo sapiens
E-GEOD-51754	Expression data of blood (BVEC) versus lymphatic (LVEC) vascular endothelial silenced for RhoB and VEZF1	transcription profiling by array	Homo sapiens
E-GEOD-51619	Evaluation of TRAP-sequencing technology with a versatile conditional mouse model	RNA-seq of coding RNA	Mus musculus
E-GEOD-26524	Expression data from differentiating Flk1- and Flk1+ ES cells expressing Snail during Wnt inhibition	transcription profiling by array	Mus musculus
E-GEOD-51401	Expression data from tumor-associated endothelial cells of hepatocellular carcinoma	transcription profiling by array	Homo sapiens
E-GEOD-45171	Gene expression profile of endothelial cells maturated into brain-like endothelial cells	transcription profiling by array	Homo sapiens
E-GEOD-44926	Global gene expression analysis of vascular progenitors differentiated from human embryonic stem cells or induced pluripotent stem cells, corresponding donor starting cells, and mature human endothelial cells	transcription profiling by array	Homo sapiens
E-MTAB-1536	Transcription profiling by array of human mesenchymal stem cells and endothelial cells to investigate down-regulation of cytokine-induced leukocyte recruitment	transcription profiling by array	Homo sapiens
E-GEOD-46126	Transcriptome characterization of venous endothelium during the formation of neointimal hyperplasia and stenosis in a rat arteriovenous fistula model for kidney dialysis	transcription profiling by array	Rattus norvegicus
E-GEOD-44368	The human placental sexome differs between trophoblast epithelium and villous vessel endothelium	transcription profiling by array	Homo sapiens
E-GEOD-40500	Expression data from endthelial cells in ductus arteriosus and aorta in rat fetuses or neonates	transcription profiling by array	Rattus norvegicus
E-MEXP-3981	Transcription profiling by array of human tubular epithelial cells treated with cisplatin in the presence or absence of endothelial progenitor cells-derived extracellular vesicles	transcription profiling by array	Homo sapiens
E-GEOD-50437	in vitro angiogenesis miRNA Array	transcription profiling by array	Homo sapiens
E-GEOD-48301	Mesenchymal Stem/Progenitors and Other Endometrial Cell Types from Women with Polycystic Ovary Syndrome (PCOS) Display Inflammatory and Oncogenic Potential	transcription profiling by array	Homo sapiens
E-GEOD-33115	Molecular changes induced by melanoma cell conditioned medium (MCM) in HUVEC cells	transcription profiling by array	Homo sapiens
E-GEOD-41988	Targeting oncogene expression to endothelial cells induces proliferation of the myelo-erythroid lineage by repressing the notch pathway	RNA-seq of coding RNA	Danio rerio
E-GEOD-40999	Th2 cytokine IL-4 is critical in initiating pulmonary vascular inflammation under hypoxic conditions and induces pulmonary vascular endothelial cell activation	transcription profiling by array	Mus musculus
E-GEOD-50892	Expression data from kidney biopsies of liver disease patients	transcription profiling by array	Homo sapiens
E-GEOD-48597	In search of epigenetic marks in testes and sperm cells of differentially fed boars [Agilent]	transcription profiling by array	Sus scrofa
E-GEOD-44856	Expression data from Human Umbilical Vein Endothelial Cells (HUVECs) exposed to WT and V30M transthyretin (TTR)	transcription profiling by array	Homo sapiens
E-GEOD-50801	ER71/ETV2-mediated direct reprogramming of human dermal fibroblasts (HDFs) into endothelial-like cells	transcription profiling by array	Homo sapiens
E-MEXP-3746	Transcription profiling by array of human aortic endothelial cells after treatment with IFN-alpha in order to determine whether IFN-alpha can directly activate the endothelium	transcription profiling by array	Homo sapiens
E-GEOD-42216	Gene expression analysis of the immortalized human endothelial cell lines HMEC-1 and TIME	transcription profiling by array	Homo sapiens
E-GEOD-50619	Lipopolysaccharide-induced microRNA-146a targets CARD10 and involves in angiogenesis of human umbilical vein endothelial cells	transcription profiling by array	Homo sapiens
E-GEOD-50644	Analysis of miRNA expression in lung (CC10) VEGF transgenic mice and their wild type litters	transcription profiling by array	Mus musculus
E-GEOD-50519	Expression profiling of mouse liver after treatment with Vascular Endothelial Growth Factor (VEGF) inhibitor aflibercept	transcription profiling by array	Mus musculus
E-GEOD-49429	Genome-wide approaches reveal functional VEGF-inducible NFATc1 binding to the angiogenesis-related genes in endothelium	ChIP-seq, transcription profiling by array	Homo sapiens
E-GEOD-49426	Global analysis of NFATc1 targets in human vascular endothelial cells	transcription profiling by array	Homo sapiens
E-GEOD-48249	Genome-wide analysis of miRNA-mRNA interactions in the marrow microenvironment	other, transcription profiling by array	Homo sapiens
E-MEXP-3725	Transcription profiling by array of human akt-activated endothelial cells and mesenchymal progenitors to compare the cytokines and membrane factors that are differentially expressed	transcription profiling by array	Homo sapiens
E-GEOD-49958	Gene expression in human umbilical cord vein and artery endothelial cells under physiological chronic normoxia (3% O2, PCN) and standard culture normoxia (21% O2, SCN)	transcription profiling by array	Homo sapiens
E-MTAB-1761	Transcription profiling by array of tumor samples from hematopoietic stem cell transplantation (HSCT) and control mice to investigate cytokine levels	transcription profiling by array	Mus musculus
E-GEOD-50212	Propagation of Human corneal Endothelial Cells ? A Novel Dual Media Approach	transcription profiling by array	Homo sapiens
E-GEOD-50112	Effect of Alloantibody and Complement on Endothelial Cells	transcription profiling by array	Homo sapiens
E-GEOD-43505	Unilateral once daily milking locally induces differential gene expression in both mammary tissue and milk epithelial cells revealing mammary remodeling	transcription profiling by array	Bos taurus
E-GEOD-50046	Whole genome profiling of liver sinusoidal endothelial cells (LSEC) before and after hepatectomy	transcription profiling by array	Mus musculus
E-GEOD-45152	Interrogating translating RNAs and cell-type specific gene expression using Cre-activated translating ribosome affinity purification	other, RNA-seq of coding RNA	Mus musculus
E-GEOD-48302	SLIT3-ROBO4 Activation Promotes Vascular Network Formation in Human Engineered Tissue and Angiogenesis in Vivo	transcription profiling by array	Homo sapiens
E-GEOD-40260	Microarray using CD31+/CD41-/CD45- cells from E9.5 mouse heart tube, caudal half and yolk sac	transcription profiling by array	Mus musculus
E-GEOD-49524	Differential expression profiles of human primary endothelial cells (HUVECs) from umbilical cords of Gestational Diabetic mothers	transcription profiling by array	Homo sapiens
E-GEOD-49510	Global gene expression pattern difference between the high density and the regular density cultured rat bone marrow cells	transcription profiling by array	Rattus norvegicus
E-GEOD-44460	Induction of IL-17+ T-cells by HIV-Tat protein is mediated via Vascular Endothelial Growth Factor Receptor-2	transcription profiling by array	Homo sapiens
E-GEOD-46925	Aerobic training modulation of the host systemic milieu directly alters breast cancer cell phenotype in vitro	transcription profiling by array	Homo sapiens
E-GEOD-45750	Genome wide analysis of differential gene expression of PFKFB3 under- or overexpression upon inhibition or activation of notch signaling in endothelial cells	transcription profiling by array	Homo sapiens
E-GEOD-37223	Global gene expresion profile of phenotypically distinct human mammary epithelial subpopulations of various developmental age	transcription profiling by array	Homo sapiens
E-GEOD-48980	Profiling gene expression of ETV2-induced vascular endothelial cells (ETVECs)	transcription profiling by array	Homo sapiens
E-GEOD-47067	In Vivo Endothelial Cell Heterogeneity	transcription profiling by array	Homo sapiens, Mus musculus
E-GEOD-47162	Skin gene expression correlates of severity of interstitial lung disease in systemic sclerosis	transcription profiling by array	Homo sapiens
E-GEOD-43133	CD47 Inhibits Self-renewal and Reprogramming by Regulating c-Myc and Other Stem Cell Transcription Factors	transcription profiling by array	Mus musculus
E-GEOD-48572	Genome-wide mRNA expression analysis of primary cultured mouse brain microvascular endothelial cells after inhibition of PKC-beta	transcription profiling by array	Mus musculus
E-GEOD-44302	Comparison of WAT EPCs vs WAT ASCs	transcription profiling by array	Homo sapiens
E-GEOD-46631	Vascularised and functional human liver from an iPSC-derived organ bud transplant	transcription profiling by array	Homo sapiens, Mus musculus
E-GEOD-43165	Profile of mRNAs associated with Ago (Argonaute) 1 in normoxic and hypoxic endothelial cells	transcription profiling by array	Homo sapiens
E-GEOD-41681	Influence of plasma from normal and preeclamptic women on HUVEC cells	transcription profiling by array	Homo sapiens
E-GEOD-38961	Gene expression of LDS-OECs	transcription profiling by array	Homo sapiens
E-GEOD-48228	Differential expression in adipose derived stem cells	transcription profiling by array	Homo sapiens
E-GEOD-48227	Differential expression of microRNAs in adipose stem cells	transcription profiling by array	Homo sapiens
E-GEOD-48220	Differential expression of genes in adipose derived stem cells	transcription profiling by array	Homo sapiens
E-GEOD-47903	Expression data of E16 GFAP-tTA: TetO-VEGF-A164 bitransgenic embryos compared to wild type	transcription profiling by array	Mus musculus
E-GEOD-47497	Induction of a hemogenic program in mouse fibroblasts	RNA-seq of coding RNA	Mus musculus
E-GEOD-42169	Cavin1 Deficiency Alters Lung macrophage homeostasis in Mouse	transcription profiling by array	Mus musculus
E-GEOD-46684	Expression data: Venous malformation-causative TIE2-mutations mediate an AKT-dependent decrease in PDGFB	transcription profiling by array	Homo sapiens
E-GEOD-47466	Notch-HES1 signaling axis controls hemato-endothelial fate decisions of human embyronic and induced pluripotent cells	transcription profiling by array	Homo sapiens
E-GEOD-46279	Expression data from HUVEC adenovirally overexpressing MEF2C	transcription profiling by array	Homo sapiens
E-GEOD-44168	Geometric control of the coronary artery endothelial cell transcriptome	transcription profiling by array	Homo sapiens
E-GEOD-44167	Geometric control of the coronary artery endothelial cell transcriptome following serum starvation	transcription profiling by array	Homo sapiens
E-GEOD-43742	Genome-wide transcriptome comparison between primary cultures of human dermal microvascular endothelial cells and infantile hemangioma endothelial cells	transcription profiling by array	Homo sapiens
E-GEOD-43349	Geometric control of the coronary artery endothelial cell transcriptome following standard growth condition	transcription profiling by array	Homo sapiens
E-GEOD-41110	VEGF-A stimulated gene expression in human liver sinusoidal endothelial cells	transcription profiling by array	Homo sapiens
E-GEOD-39253	Transcriptional Corepressors HIPK1 and HIPK2 Control Angiogenesis via TGF-b-TAK1-depdendent Mechanism	transcription profiling by array	Mus musculus
E-GEOD-38461	Expression data from clone sorted tumor endothelial subsets	transcription profiling by array	Mus musculus
E-GEOD-47543	The physicochemistry of capped nanosilver predicts it biological activity in brain endothelial (RBEC4) cells	transcription profiling by array	Rattus norvegicus
E-GEOD-40281	Signaling pathways of HPAIV	transcription profiling by array	Homo sapiens
E-GEOD-39823	Microarray Study Reveals Hormone-Modulated Gene Transcription During Human Podocyte Differentiation	transcription profiling by array	Homo sapiens
E-GEOD-47087	Gene expression alterations in human colon cancer xenograft treated with anti-VEGF antibody	transcription profiling by array	Homo sapiens
E-GEOD-44064	High throughput gene expression analysis identifies reliable expression markers of human corneal endothelial cells	RNA-seq of coding RNA	Homo sapiens
E-MEXP-3903	microRNA profiling by array of human liver sinusoidal endothelial cells (LSECs) treated with IFN-a	microRNA profiling by array	Homo sapiens
E-MEXP-3900	Transcription profiling by array of human liver sinusoidal endothelial cells (LSECs) treated with IFN-a	transcription profiling by array	Homo sapiens
E-GEOD-42808	Expression data from human umbilical vein endothelial cells (HUVEC) treated with DMSO, telmisartan, or telmisartan and amlodipine	transcription profiling by array	Homo sapiens
E-GEOD-46825	Apelin/APJ signaling mediated by G alpha 13 and MEF2 in endothelial cells	transcription profiling by array	Homo sapiens
E-GEOD-37127	Positive and Negative Spatial Gradients of High Wall Shear Stress Have Different Effects on Endothelial Gene Expression	transcription profiling by array	Bos taurus
E-GEOD-44827	Gene expression profiling of pancreatic cancer cell line BxPC-3 induced by PAR-2 AP	transcription profiling by array	Homo sapiens
E-GEOD-46378	Investigation of Alterations in Gene Expression in the Retina Induced by High-Affinity Peptides targeting vascular endothelial growth factor, AAP and HAN	transcription profiling by array	Mus musculus
E-GEOD-40060	HUVECs with endogenous or overexpressed GPR4 treated with pH 8.4 (control) or pH 6.4 for 5 h	transcription profiling by array	Homo sapiens
E-GEOD-30752	Imatinib Disrupts Lymphoma Angiogenesis by Targeting Vascular Pericytes	transcription profiling by array	Mus musculus
E-GEOD-45176	RNA-seq expression analysis to determine expression profile similarities between fibroblasts, induced endothelial cells from fibroblasts, and human dermal microvascular endothelial cells	RNA-seq of coding RNA	Homo sapiens
E-GEOD-46022	The genome expression profile of human umbilical vein endothelial cells (HUVECs) overexpressing miR-146a	transcription profiling by array	Homo sapiens
E-GEOD-42932	TGF-beta 1 effect on primary bovine aortic endothelial cells	transcription profiling by array	Bos taurus
E-GEOD-37093	MicroRNA and Gene signatures of young and replicative senescent human umbilical vein endothelial cells	transcription profiling by array	Homo sapiens
E-GEOD-37092	MicroRNA signature of young and replicative senescent human umbilical vein endothelial cells (HUVECs)	transcription profiling by array	Homo sapiens
E-GEOD-37091	Gene signature of young and replicative senescent human umbilical vein endothelial cells (HUVECs)	transcription profiling by array	Homo sapiens
E-GEOD-36915	MicroRNA-214 downregulation contributes to tumor angiogenesis via inducing secretion of hepatoma-derived growth factor in human hepatoma	transcription profiling by array	Homo sapiens
E-GEOD-41166	A dynamic H3K27ac signature defines VEGF-regulated endothelial enhancers	ChIP-seq, RNA-seq of coding RNA	Homo sapiens
E-GEOD-45375	Endothelial cells require miR-214 to secrete exosomes that suppress senescence and induce angiogenesis in human and mouse endothelial cells	transcription profiling by array	Homo sapiens
E-GEOD-28445	Transcriptomic profile of human preadipocyte treated by macrophages from adipose tissue	transcription profiling by array	Homo sapiens
E-MTAB-1510	Transcription profiling by array of human embryonic stem cells undergoing directed differentiation to endothelial cells to identify key transcription changes during differentiation	transcription profiling by array	Homo sapiens
E-MTAB-1388	Transcription profiling of human umbilical cord blood derived Outgrowth Endothelial Cells (OECs) at early and late passages to study how senescence affects the gene expression profile of OECs	transcription profiling by array	Homo sapiens
E-GEOD-45225	Gene expression of cultured HUVECs submitted to different shear stress in the presence or absence of stent procedure	transcription profiling by array	Homo sapiens
E-GEOD-44999	Gene expression profile in CD14+ monocytes in patients with SSc or healthy controls	transcription profiling by array	Homo sapiens
E-GEOD-44997	Gene expression profile in CD14+ monocytes in patients with SSc or healthy controls (part 2)	transcription profiling by array	Homo sapiens
E-GEOD-41889	Macrophage Microvesicles Induce Macrophage Differentiation and miR-223 Transfer	transcription profiling by array	Homo sapiens
E-GEOD-41614	Transcriptional profiling of tumor-associated blood vessels in invasive bladder cancer	transcription profiling by array	Homo sapiens
E-GEOD-37624	Transcriptional response of confluent human umbilical vein endothelial cells to stimulation with the related cytokines interleukin-1b or interleukin-33	transcription profiling by array	Homo sapiens
E-GEOD-44567	The development of microRNA expression profile of human umbilical vein endothelial cells (HUVECs) after exposed to HCCLM3 cells	transcription profiling by array	Homo sapiens
E-MTAB-1462	Transcription profiling by array of humanSGHVSMC-9 SGHEC- cell lines to investigate rophoblast-induced changes in C-X-C motif chemokine 10 expression during spiral artery remodeling	transcription profiling by array	Homo sapiens
E-GEOD-36059	Molecular diagnosis of T cell-mediated rejection in human kidney transplant biopsies; Molecular diagnosis of antibody-mediated rejection in human kidney transplants	transcription profiling by array	Homo sapiens
E-GEOD-39662	RUNX1 reshapes the epigenetic landscape at the onset of hematopoiesis	transcription profiling by array	Mus musculus
E-GEOD-43042	The role of Ldb1 in hemangioblast development: genome-wide analysis shows that Ldb1 controls essential hematopoietic genes/pathways in mouse early development and reveals novel players in hematopoiesis (Affymetrix)	transcription profiling by array	Mus musculus
E-GEOD-43041	The role of Ldb1 in hemangioblast development: genome-wide analysis shows that Ldb1 controls essential hematopoietic genes/pathways in mouse early development and reveals novel players in hematopoiesis (sequencing)	ChIP-seq, RNA-seq of coding RNA	Mus musculus
E-GEOD-35894	Hypoxia-induced Arterial Differentiation Requires Adrenomedullin and Notch Signaling	transcription profiling by array	Mus musculus
E-GEOD-44131	The clinical and genomic significance of donor-specific antibody (DSA) positive/C4d negative and DSA negative/C4d negative transplant glomerulopathy	transcription profiling by array	Homo sapiens
E-GEOD-43950	Gene expression profiling in endothelial precursor cells of patients protected from microvascular complications	transcription profiling by array	Homo sapiens
E-GEOD-41946	Decidual Endothelial Cells (DEC) and endothelial cells from human skin (ADMEC)	transcription profiling by array	Homo sapiens
E-GEOD-43923	The transient chondrocyte phenotype in osteophytic cartilage - a role of PEDF?	transcription profiling by array	Homo sapiens
E-GEOD-43613	CXCL12 Production by Early Mesenchymal Progenitors is Required for Hematopoietic Stem Cell Maintenance	transcription profiling by array	Mus musculus
E-RZPD-10	Transcription profiling of human dermal enothelial cells treated with 200ng/ml human recombinant endostatin (Pichia Pastoris)	transcription profiling by array	Homo sapiens
E-GEOD-38194	Orientia tsutsugamushi, the agent of scrub typhus, induces an inflammatory program in human macrophages	transcription profiling by array	Homo sapiens
E-GEOD-29655	Oncostatin M effects in IMR90 cells	transcription profiling by array	Homo sapiens
E-GEOD-38408	Transcriptional profiles of TIMP-2 and Ala+TIMP-2 A549 overexpressing cells and in tumor xenografts	transcription profiling by array	Homo sapiens
E-GEOD-43582	Expression data from SPHINX (SPaceflight of Huvec: an INtegrated eXperiment)	transcription profiling by array	Homo sapiens
E-MEXP-3596	MicroRNA profling by array of young and senescent human umbilical vein endothelial cells	transcription profiling by array	Homo sapiens
E-GEOD-39397	Human CRC cell populations	transcription profiling by array	Homo sapiens
E-GEOD-39396	Expression profiles of cell populations purified from human CRC (4 ways)	transcription profiling by array	Homo sapiens
E-MEXP-3071	Transcription profiling by array of human endothelial progenitor and mesenchymal stem cells	transcription profiling by array	Homo sapiens
E-GEOD-35000	Interaction effects of knockdown of PML and TNFalpha treatment in HUVEC cells	transcription profiling by array	Homo sapiens
E-GEOD-41616	Identification of Novel Molecular Markers through Transcriptomic Analysis in Human Fetal and Adult Corneal Endothelial Cells	RNA-seq of coding RNA	Homo sapiens
E-GEOD-43254	Transcriptomic Analysis Comparing Tumor-Associated Neutrophils with Granulocytic Myeloid-Derived Suppressor Cells and Normal Neutrophils	transcription profiling by array	Mus musculus
E-GEOD-33654	Gene expression from healthy male and female porcine aortic valve leaflets	transcription profiling by array	Sus scrofa
E-GEOD-34512	PBEF Knockdown in HMVEC-LBI	transcription profiling by array	Homo sapiens
E-GEOD-32693	Expression data of statin treated HUVEC cells transfected siRNA KLF2 or KLF4	transcription profiling by array	Homo sapiens
E-GEOD-32547	Expression data of HUVEC cells after statin treatment	transcription profiling by array	Homo sapiens
E-GEOD-39660	Endothelial Cells Provide an Instructive Niche for the Differentiation and Functional Polarization of M2-like Macrophages	transcription profiling by array	Mus musculus
E-GEOD-40170	Flow dependent gene expression in the rat aorta under physiological conditions	transcription profiling by array	Rattus norvegicus
E-GEOD-42964	Endothelial Raf1 activation regulates arterial morphogenesis	transcription profiling by array	Homo sapiens
E-GEOD-37395	Transcriptional regulation of Sox17 in HUVEC	transcription profiling by array	Homo sapiens
E-GEOD-42947	Feeder-Independent Derivation of Induced-Pluripotent Stem Cells From Peripheral Blood Endothelial Progenitor Cells	transcription profiling by array	Homo sapiens
E-GEOD-38156	Critical role of SOX17 in the hematopoietic development from human embryonic stem cells	transcription profiling by array, ChIP-chip by tiling array	Homo sapiens
E-GEOD-37348	Expression data of human ES cells-derived CD34+CD43+CD45low cells (hemogenic endothelium-like cells) expanded upon overexpression of Sox17	transcription profiling by array	Homo sapiens
E-GEOD-37606	Gene expression profiling of endothelial cells isolated from wildtype and Crim1KST264/KST264 adult mice kidneys	transcription profiling by array	Mus musculus
E-GEOD-42343	Apelin/APJ targeted microRNAs in pulmonary artery endothelial cells	transcription profiling by array	Homo sapiens
E-GEOD-42681	Regulating the angiogenic balance in tissues	transcription profiling by array	Homo sapiens
E-GEOD-42672	Conversion of human fibroblast to endothelial cell by defined factors	transcription profiling by array	Homo sapiens
E-GEOD-35330	Cellular senescence reprograms human NK cells to promote vascular remodeling	transcription profiling by array	Homo sapiens
E-GEOD-42596	Effect of topographical micropatterning on human endothelial cells	transcription profiling by array	Homo sapiens
E-MEXP-3762	Transcription profiling by array of human glomerular endothelial cells treated with microvesicles derived from endothelial progenitor cells	transcription profiling by array	Homo sapiens
E-GEOD-42305	TREM-1 is a novel therapeutic target in Psoriasis	transcription profiling by array	Homo sapiens
E-MEXP-3540	Transcription profiling of certolizumab pegol attenuation of the proinflammatory state in endothelial cells	transcription profiling by array	Homo sapiens
E-MEXP-3709	M Costa endothelial diff protocol	transcription profiling by array	Homo sapiens
E-GEOD-37000	The transcriptional landscape of hematopoietic stem cell ontogeny	transcription profiling by array	Mus musculus
E-GEOD-33416	Transcriptional effects of TNF-? and TGF-?1 on human umbilical vein endothelial cells	transcription profiling by array	Homo sapiens
E-GEOD-40291	Efficient direct reprogramming of c-Kit? mature amniotic cells into endothelial cells by ETS factors and TGF? suppression	RNA-seq of coding RNA	Homo sapiens
E-GEOD-32059	Loss of Pim1 Imposes a Hyperadhesive Phenotype on Endothelial Cells	transcription profiling by array	Mus musculus
E-GEOD-33253	Transcriptional reprogramming of tumor-associated endothelial cells by disruption of TNF-? signaling	transcription profiling by array	Mus musculus
E-GEOD-41610	mRNA expression after siRNA-mediated knock down of Enhancer of zeste homolog 2 (Ezh2) in human umbilical vein endothelial cells	transcription profiling by array	Homo sapiens
E-GEOD-37195	Gene expression profiling using exon arrays during interference with PPAR gamma signaling in thoracic aorta	transcription profiling by array	Mus musculus
E-GEOD-33133	Analysis of the early transcriptome signature of infection of primary endothelial cells by Nipah virus vs. Nipah virus deleted for the expression of non-structural C protein	transcription profiling by array	Homo sapiens
E-GEOD-21547	Angio-modulation in endothelial cells: an unexpected role of desmoglein-2 in regulating actin dynamics and its relevance to angiogenesis deregulation in systemic sclerosis	transcription profiling by array	Homo sapiens
E-GEOD-41211	Inositol regulation with Cryptococcus neoformans JEC21 70-mer whole genome array	transcription profiling by array	Cryptococcus neoformans
E-GEOD-39763	Genetic module and miRNome trait analyses reflect the distinct biological features of endothelial progenitor cells from different anatomic locations	transcription profiling by array	Homo sapiens
E-GEOD-40983	BMPER regulates cardiomyocyte size and vessel density in vivo	transcription profiling by array	Mus musculus
E-GEOD-40960	Expression data from BMP9-treated human dermal microvascular endothelial cells (HMVEC-D)	transcription profiling by array	Homo sapiens
E-GEOD-40927	Conversion of human fibroblasts into vascular cells	transcription profiling by array, methylation profiling by array	Homo sapiens
E-GEOD-40793	Conversion of human fibroblasts into vascular cells (gene expression)	transcription profiling by array	Homo sapiens
E-GEOD-39661	Identification of the hemogenic endothelial progenitor and its direct precursor in human pluripotent stem cell differentiation cultures	RNA-seq of coding RNA	Homo sapiens
E-GEOD-40613	Effects of co-culture of Endothelial Cells with Mesenchymal Stem Cells on Gene Expression	transcription profiling by array	Homo sapiens
E-GEOD-40776	MGMT modulates glioblastoma angiogenesis and response to the tyrosine kinase inhibitor sunitinib	transcription profiling by array	Homo sapiens
E-GEOD-37631	Human Pluripotent Cell Derived Endothelial Cell Characterization	transcription profiling by array	Homo sapiens
E-GEOD-35558	Rapid estrogen receptor signaling is essential for the protective effects of estrogen against vascular injury	transcription profiling by array	Mus musculus
E-GEOD-22293	Engineering endochondral ossification using Sonic Hedgehog for bone regeneration	transcription profiling by array	Homo sapiens
E-GEOD-31827	Gene expression profiling in murine mesenchymal stem cells treated with local anesthetics (ropivacaine)	transcription profiling by array	Mus musculus
E-GEOD-34059	The expression of inflammatory genes in endothelial cells is inhibited by N-octanoyl dopamine via modulation of the NFkB pathway	transcription profiling by array	Homo sapiens
E-GEOD-40403	The downstream molecules of Notch signaling in vascular endothelial cell senescence	transcription profiling by array	Homo sapiens
E-GEOD-32902	Analysis of the early transcriptome signature of Nipah virus infection in primary endothelial cells	transcription profiling by array	Homo sapiens
E-GEOD-34351	Gene expression profile on ischemic kidneys from wildtype C57BL/10 and TLR4 null C57BL/10ScNJ mice	transcription profiling by array	Mus musculus
E-GEOD-36837	Hypoxia effect on human umbilical vein endothelial cells - gene and exon expression	transcription profiling by array	Homo sapiens
E-MEXP-3693	Transcription profiling by array of human islet endothelial cells (hIECs) stimulated with or without 50 ug/ml of islet-derived extracellular vesicles for 12 and 24 hours	transcription profiling by array	Homo sapiens
E-GEOD-34583	Dual actions of Meis1 inhibit erythroid progenitor development and sustain general hematopoietic cell proliferation	transcription profiling by array	Mus musculus
E-GEOD-34537	Mesp1 induces a subset of hematopoietic-associated transcription factors in ES cell-derived Flk1+Tie2+ endothelium	transcription profiling by array	Mus musculus
E-GEOD-32583	Expression data from lupus NZB/W, NZM2410, NZW/BXSB mouse kidneys prenephritic and nephritic	transcription profiling by array	Mus musculus
E-GEOD-25979	Comparison of EPC vs donor matched HUVEC	transcription profiling by array	Homo sapiens
E-GEOD-39709	Identification of Ligands for the human gamma-delta TCR	transcription profiling by array	Homo sapiens
E-MTAB-970	Transcription profiling by high throughput sequencing of Sox17.Epi and Endo cells from mouse embryos	RNA-seq of coding RNA	Mus musculus
E-GEOD-23067	Gene expression profiling of endothelial cell apoptosis induced by serum withdrawal	transcription profiling by array	Homo sapiens
E-GEOD-39300	Gene expression changes in embryonic PECAM-1+ cells from Gata2 +9.5 enhancer targeted mice	transcription profiling by array	Mus musculus
E-GEOD-30723	Gene Expression Profiles of human primary alveolar type II (ATII) cells and macrophages (AMs) after influenza virus infection	transcription profiling by array	Homo sapiens
E-GEOD-39264	Expression data of RNA isolated from C57/BL6 mouse aortic endothelial cells (MAECs)	transcription profiling by array	Mus musculus
E-GEOD-39082	Expression data from cultured c-Kit+Sca-1+Lin- (KSL)cells	transcription profiling by array	Mus musculus
E-GEOD-37658	Gene expression analysis of inducible ES cells overexpressing Etv2 (induced for 12 hours at day 3 of differentiation)	transcription profiling by array	Mus musculus
E-GEOD-35395	Gene expression profile of c-kit positive and c-kit negative cells	transcription profiling by array	Mus musculus
E-GEOD-32591	Expression data from human with lupus nephritis (LN)	transcription profiling by array	Homo sapiens
E-GEOD-20503	Stromal factors SDF1alpha, sFRP1 and VEGFD induce dopaminergic neuron differentiation of human pluripotent stem cells	transcription profiling by array	Mus musculus
E-GEOD-22034	Transcriptional profiling of ex vivo isolated mouse blood vascular and lymphatic endothelial cells	transcription profiling by array	Mus musculus
E-MEXP-3271	Transcription profiling by array of human angiosarcomas	transcription profiling by array	Homo sapiens
E-GEOD-38655	Exosomal tumor microRNA modulates premetastatic organ cells [Agilent]	transcription profiling by array	Rattus norvegicus
E-GEOD-35932	HIF1 is a master regulator of the adaptive gene expression to hypoxia	transcription profiling by array	Homo sapiens
E-GEOD-38396	Dermal lymphatic endothelial cell response to type 2 diabetes [Homo sapiens]	transcription profiling by array	Homo sapiens
E-GEOD-37746	Twist1 Transcriptional targets in the developing atrio-ventricular canal of the mouse	RNA-seq of coding RNA	Mus musculus
E-GEOD-34769	Rho kinase paralog regulation of gene transcription	transcription profiling by array	Mus musculus
E-GEOD-29238	The effects of knockdown of PML by different individual siRNAs in HUVEC cells	transcription profiling by array	Homo sapiens
E-GEOD-37923	Functional expression of membrane alanyl-aminopeptidase (CD13/APN) promotes tumor cell proliferation and neoangiogenesis in malignant gliomas	transcription profiling by array	Homo sapiens
E-GEOD-22072	Toxin-antitoxin of Rickettsia determines fatal addiction of the host cells	transcription profiling by array	Homo sapiens
E-GEOD-38027	Gene expression analysis of THP-1 cells co-cultured with platelet-like particles	transcription profiling by array	Homo sapiens
E-GEOD-37898	Reduced Retinal Microvascular Density, Improvement in Forepaw Reach, Comparative Microarray and Gene Set Enrichment Analysis using DNA Enzyme Targeting c-jun mRNA	transcription profiling by array	Mus musculus
E-GEOD-37911	VEGF189 overexpression in breast cancer cells delays metastasis	transcription profiling by array	Homo sapiens
E-GEOD-36788	Gene expression profiling in Tie-2-Etv2 YS hematopoietic precursors	transcription profiling by array	Mus musculus
E-GEOD-36731	Gene expression profiling in Vav-Etv2 KSL and Granulocyte hematopoietic cells	transcription profiling by array	Mus musculus
E-GEOD-36516	Gene expression profiling in Tie-2-Etv2 endothelial and/or hematopoietic precursors	transcription profiling by array	Mus musculus
E-GEOD-37761	Differentiation of Human Embryonic Stem Cells under Hypoxia Conditions	transcription profiling by array	Homo sapiens
E-GEOD-37741	Effects of knockdown of Jmjd6 on human umbilical vein endothelial cells - gene and exon expression	transcription profiling by array	Homo sapiens
E-GEOD-28997	Function-based discovery of significant transcriptional temporal patterns in insulin-stimulated muscle cells	transcription profiling by array	Rattus norvegicus
E-GEOD-28679	Comparison of Trabecular Meshwork-Derived Cells (TMDCs) with other somatic Cell Types	transcription profiling by array	Homo sapiens
E-GEOD-37515	Gene expression signatures for fractions of E7.5 whole embryos based on Endoglin and Flk-1 markers	transcription profiling by array	Mus musculus
E-GEOD-37431	Endothelial cell-enriched genes expression in mouse embryo	transcription profiling by array	Mus musculus
E-GEOD-37459	Gene array analysis of Human Umbilical Vein Endothelial Cells (HUVEC) transduced with lentivirus containing cDNA of NKX2,5 or GATA4 or GFP	transcription profiling by array	Homo sapiens
E-GEOD-28809	Temporal dynamics of human cells co-cultivated with Aspergillus fumigatus	transcription profiling by array	Homo sapiens
E-GEOD-28806	The temporal dynamics of differential gene expression in human alveolar epithelial and endothelial cells interacting with the human pathogenic mould Aspergillus fumigatus in vitro	transcription profiling by array	Homo sapiens
E-GEOD-34628	Gene expression timecourse from Dengue virus infected human endothelial cells	transcription profiling by array	Homo sapiens
E-BUGS-130	Transcription profiling by array of pneumococcal virulence factors expressed during meningitis in mice	transcription profiling by array	Streptococcus pneumoniae
E-GEOD-34487	DNA methylation regulates lineage-specifying genes in the human vascular system	transcription profiling by array, methylation profiling by array	Homo sapiens
E-GEOD-32709	DNA methylation regulates lineage-specifying genes in the human vascular system [expression array]	transcription profiling by array	Homo sapiens
E-GEOD-18804	Expression data from in vitro-induced non-hypoxic tumour associated macrophages (TAMs)	transcription profiling by array	Mus musculus
E-GEOD-27676	Activated Innate Immunity and Involvement of the CX3CR1-FKN Axis in Promoting Hematuria in IgA Nephropathy Patients	transcription profiling by array	Homo sapiens
E-GEOD-28240	Expression data from endothelial SP and MP cells	transcription profiling by array	Mus musculus
E-GEOD-35171	Effect of VEGF on expressions of C2H2 zinc finger proteins in human umbilical vein endothelial cells	transcription profiling by array	Homo sapiens
E-GEOD-36703	CDK-4 inhibitor P276-00 sensitizes Pancreatic Cancer cells to Gemcitabine induced Apoptosis	transcription profiling by array	Homo sapiens
E-GEOD-35676	eQTL study of bone marrow derived macrophages and endothelial cells from DBA2xAKR F2 mice	transcription profiling by array	Mus musculus
E-GEOD-23909	Transcription profiling by array of HUVEC cells after treatment with valproic acid	transcription profiling by array	Homo sapiens
E-GEOD-35078	miR-221 is required for endothelial tip cell behaviors during vascular development	RNA-seq of non coding RNA	Danio rerio
E-GEOD-36083	Transcriptomic Analysis of Placenta Affected by Antiphospholipid Antibodies: Following the TRAIL of trophoblast death	transcription profiling by array	Homo sapiens
E-GEOD-32984	Gene expression profiling of Human Umbilical Vein Endothelial Cells (HUVEC) after treatment with Erg or control antisense (GeneBloc)	transcription profiling by array	Homo sapiens
E-GEOD-35793	Expression data from day 3 Flk-1 mesoderm between ER71 overexpressed and ER71 knockout mouse embryonic stem cell	transcription profiling by array	Mus musculus
E-GEOD-35802	Death Receptors DR6 and TROY Regulate Brain Vascular Development	transcription profiling by array	Mus musculus
E-GEOD-35709	Evidence for the importance of OxPAPC interaction with cysteines in regulating endothelial cell function	transcription profiling by array	Homo sapiens
E-GEOD-31340	Non-coding small RNA profiling by high throughput sequencing of bovine primary retinal microvascular endothelial cells	RNA-seq of non coding RNA	Bos taurus
E-MEXP-3380	Apelin promotes hematopoiesis from human embryonic stem cells	transcription profiling by array	Homo sapiens
E-GEOD-26497	Deep-sequencing of endogenous microRNAs from human endothelial cells exposed to hypoxia and normoxia	RNA-seq of non coding RNA	Homo sapiens
E-GEOD-33158	Scf-GFP+ cells from the bone marrow and whole bone marrow microarray	transcription profiling by array	Mus musculus
E-GEOD-27715	Gene expression profiles of germ cells, supporting cells, interstitial cells (including steroidogenic precursors), and endothelial cells in the developing testis and ovary at 11.5, 12.5, and 13.5 dpc. (GUDMAP Series ID: 43)	transcription profiling by array	Mus musculus
E-GEOD-35256	Comparison of normalized signal intensities of various miRNAs in the exsosomes isolated by Exoquick or ultracentrifugation	transcription profiling by array	Homo sapiens
E-GEOD-8952	Sox18 regulated genes	transcription profiling by array	Homo sapiens
E-MEXP-3075	Transcription profiling by array of H. sapiens endothelial human cells derived from endothelial progenitor (EPCs) to investigate response to hypoxic exposure stress	transcription profiling by array	Homo sapiens
E-GEOD-34135	Expression data from collecting lymphatic vessels	transcription profiling by array	Mus musculus
E-GEOD-34970	The metastatic microenvironment. Brain-derived soluble factors alter the malignancy phenotype of cutaneous and brain- metastasizing melanoma cells	transcription profiling by array	Homo sapiens
E-GEOD-34948	Expression data from three endothelial cell lines derived from murine embryonic stem cells expressing VE-cadherin, N-cadherin or both	transcription profiling by array	Mus musculus
E-GEOD-34850	CD34 marks angiogenic tip cells in human vascular endothelial cell cultures	transcription profiling by array	Homo sapiens
E-MTAB-902	Tumor Associated Glial cells	RNAi profiling by array	Mus musculus
E-MTAB-539	Effect of rHDL on activated HUVEC	transcription profiling by array	Homo sapiens
E-GEOD-33675	Role of miRNAs in the differentiation of human embryonic stem cells to an endothelial cell lineage	transcription profiling by array	Homo sapiens
E-GEOD-32352	Role of microRNAs in Neural Stem Cell-supported Endothelial Morphogenesis	transcription profiling by array	Mus musculus
E-GEOD-34735	MicroRNA expression in HMVECs: control vs. VEGF-treated vs. PEDF/VEGF-treated	transcription profiling by array	Homo sapiens
E-GEOD-28787	Interaction between endothelium and chronic lymphocytic leukemia B-cells rescues from apoptosis and modulates gene expression profile of leukemic cells	transcription profiling by array	Homo sapiens
E-GEOD-24093	Expression gene (angiocrine) profile of various activated endothelial cells	transcription profiling by array	Homo sapiens
E-GEOD-16072	Monocyte-Derived Dendritic Cells Differ in Cytoskeleton and Cell Adhesion-Related Expression Depending on VEGF Exposure	transcription profiling by array	Homo sapiens
E-GEOD-6735	Gene expression changes in aortas of mice on high fat versus regular chow diet	transcription profiling by array	Mus musculus
E-GEOD-6733	Gene expression changes in aortas of db/db versus control db/+ mice	transcription profiling by array	Mus musculus
E-GEOD-22522	Comparison of the transcriptome of K-LEC spheroids to control LEC spheroids	transcription profiling by array	Homo sapiens
E-GEOD-24501	Pten signaling in fibroblasts effects gene expression in endothelial and epithelial cells	transcription profiling by array	Mus musculus
E-GEOD-23921	A microRNA regulon that mediates endothelial recruitment by metastatic human breast cancer cells	transcription profiling by array	Homo sapiens
E-GEOD-23905	miR-126 over-expression in highly metastatic LM2 breast cancer cells	transcription profiling by array	Homo sapiens
E-GEOD-23904	Gene expression profilling of poorly metastatic MDA cells and highly metastatic LM2 cells	transcription profiling by array	Homo sapiens
E-GEOD-34389	Cell leukostasis during organ-targeted chemotherapy in human retinal endothelial cells and rhesus macaques endothelial cells	transcription profiling by array	Homo sapiens
E-GEOD-34381	Melphalan-treated human retinal endothelial cells	transcription profiling by array	Homo sapiens
E-GEOD-34379	Carboplatin-treated human retinal endothelial cells	transcription profiling by array	Homo sapiens
E-GEOD-30512	miRNA signatures of multiple endothelial cell types grown in culture	transcription profiling by array	Homo sapiens
E-GEOD-33717	PDGF-BB modulates hematopoiesis and tumor angiogenesis by inducing erythropoietin production in stromal cells	transcription profiling by array	Mus musculus
E-GEOD-26663	Impact of exercise training on endothelial transcriptional profiles in healthy swine: A genome-wide microarray analysis	transcription profiling by array	Sus scrofa
E-GEOD-18593	Expression data on APM effect in vitro	transcription profiling by array	Homo sapiens
E-GEOD-30767	Transcription profiling by array of forebrain from mice expressing VEGF120 and deficient for VEGF164	transcription profiling by array	Mus musculus
E-GEOD-26513	Endothelial Response to Increased Shear Stress Frequency	transcription profiling by array	Sus scrofa
E-GEOD-26505	The Adaptive Response of Endothelial Cells to Increased Shear Stress	transcription profiling by array	Sus scrofa
E-GEOD-33984	KSHV regulation of gene expression in the human endothelial cell line EAHY	transcription profiling by array	Homo sapiens
E-GEOD-27871	Network inference tools for the human transcriptome	transcription profiling by array	Homo sapiens
E-GEOD-27870	The effect of TNFa on endothelial cells	transcription profiling by array	Homo sapiens
E-GEOD-26953	Discovery of Shear- and Side-specific mRNAs and miRNAs in Human Aortic Valvular Endothelial Cells	transcription profiling by array	Homo sapiens
E-GEOD-33768	S100A8 treatment on gene expression of human umbilical vascular endothelial cells	transcription profiling by array	Homo sapiens
E-GEOD-33697	Analysis of a novel highly metastatic melanoma cell line identifies osteopontin as a new lymphangiogenic factor	transcription profiling by array	Mus musculus
E-GEOD-31152	Perivascular Human Endometrial Mesenchymal Stem Cells Express Pathways Relevant to Self-Renewal, Lineage Specification, and Functional Phenotype	transcription profiling by array	Homo sapiens
E-GEOD-25269	Endothelial cells present an innate resistance to glucocorticoid treatment: implications for therapy of primary vasculitis	transcription profiling by array	Homo sapiens
E-GEOD-31838	Tumor-specific retargeting of an oncogenic transcription factor chimera results in dysregulation of chromatin and transcription	ChIP-seq, transcription profiling by array	Homo sapiens
E-AFMX-5	Transcription profiling of human cell lines and tissues (GNF/Novartis)	transcription profiling by array	Homo sapiens
E-GEOD-21419	Laser Capture Microdissection of Hyperlipidemic Mouse Aorta Atherosclerosis	transcription profiling by array	Mus musculus
E-GEOD-32223	Transcriptional profile of ER71 EYFP positive/negative cells in ER71 WT and MT embryos	transcription profiling by array	Mus musculus
E-GEOD-15934	Analysis of Gene Expression changes in human intestinal endothelial-to-mesenchymal transition - TRANSFORMED GROUP	transcription profiling by array	Homo sapiens
E-GEOD-15933	Analysis of Gene Expression changes in human intestinal endothelial-to-mesenchymal transition - UNTREATED/CONTROL GROUP	transcription profiling by array	Homo sapiens
E-GEOD-32211	Whole transcriptome analysis identifies a subset of Group A var genes that encode the malaria parasite ligands for binding to human brain endothelial cells	transcription profiling by array	Plasmodium falciparum
E-GEOD-31981	Gene expression profiling of human vascular cells following gene transfer	transcription profiling by array	Homo sapiens
E-GEOD-30781	Expression data from human corneal endothelial cells	transcription profiling by array	Homo sapiens
E-GEOD-33301	Expression data from control and COUP-TFII siRNA treated HUVEC cells	transcription profiling by array	Homo sapiens
E-GEOD-18946	Apoptosis regulation by Kaposi?s sarcoma microRNAs	transcription profiling by array	Homo sapiens
E-GEOD-25014	Gene expression data of endothelium exposed to heme	transcription profiling by array	Homo sapiens
E-GEOD-32710	Effects of E. coli Shiga toxin on the gene expression profile of human microvascular endothelial cells	transcription profiling by array	Homo sapiens
E-GEOD-32556	To establish specific structural evidence that glycans are indeed blunted/altered from the glycan profiling of glycan moieties on the surface of leukocytes	transcription profiling by array	Homo sapiens
E-GEOD-32494	Targeting the hemangioblast with a novel cell type-specific enhancer	transcription profiling by array	Gallus gallus
E-GEOD-23058	Induction of epididymis specific G-protein coupled receptor-64 (GPR64) in Ewing Tumors supports invasiveness and metastatic spread	transcription profiling by array	Homo sapiens
E-GEOD-31123	Discovery of genes differentially-expressed in the endothelium of lymph nodes draining metastatic versus non-metastatic tumors	transcription profiling by array	Mus musculus
E-GEOD-32098	Blood vessels restrain pancreas branching, differentiation and growth	transcription profiling by array	Mus musculus
E-GEOD-31959	MicroRNAs expression in 20(R)-ginsenoside Rg3-induced anti-angiogenesis	transcription profiling by array	Homo sapiens
E-MTAB-765	Brain endothelium gene expression during group B streptococcus (GBS) infection	transcription profiling by array	Homo sapiens
E-MEXP-3299	Transcription profiling by array of human pacental endothelial cells treated with fetal HDL	transcription profiling by array	Homo sapiens
E-GEOD-29759	The Role of microRNAs in Neural Stem Cell-supported Endothelial Morphogenesis	transcription profiling by array	Mus musculus
E-GEOD-31743	Comparison of Flk-1+/Etv2- vs Flk-1+/Etv2+ populations	transcription profiling by array	Mus musculus
E-GEOD-31715	Metronomic doxorubicin blocks HIF-1?-mediated responses in sarcomas and augments the effects of anti-VEGF-A therapy	transcription profiling by array	Homo sapiens
E-GEOD-31415	Comparison of WAT CD34+ vs LAF CD34+	transcription profiling by array	Homo sapiens
E-GEOD-31293	MicroRNA Expression Data From Sham or BDL CD1 Mouse Liver	transcription profiling by array	Mus musculus
E-GEOD-27136	Expression changes in cultured endothelial cells upon infection with HHV-8	transcription profiling by array	Homo sapiens
E-GEOD-30843	Effect of Continuous Suppression of Heparan Sulfate during Flow on Arterial Endothelial Function	transcription profiling by array	Sus scrofa
E-GEOD-30780	Genome-wide analysis distinguishes hyperglycemia regulated epigenetic signatures of primary vascular cells (gene expression)	transcription profiling by array	Homo sapiens
E-GEOD-30169	Expression of human aortic endothelial cells treated with or without oxidized phospholipids (II)	transcription profiling by array	Homo sapiens
E-GEOD-23070	*MMP1* bimodal expression and differential response to inflammatory mediators is linked to promoter polymorphisms	transcription profiling by array	Homo sapiens
E-GEOD-23069	Gene expression profiling of HUVEC after stimulation with an inflammatory mediator cocktail	transcription profiling by array	Homo sapiens
E-GEOD-23068	Gene expression profiling of HUVEC under basal (resting) conditions	transcription profiling by array	Homo sapiens
E-GEOD-27631	Expression data of human umbilical vein endothelial cells (HUVECs) treated with BMP-6 and BMP-9	transcription profiling by array	Homo sapiens
E-GEOD-22175	Inhibition of VCAM-1 expression by CORM-3: the role of the ubiquitin proteasome system, p38 and mitochondrial respiration	transcription profiling by array	Homo sapiens
E-GEOD-28043	Bmpr2 mutation in murine PMVEC	transcription profiling by array	Mus musculus
E-GEOD-22325	Expression data from interleukin-stimulated HUVEC	transcription profiling by array	Homo sapiens
E-GEOD-26975	Human lupus netting neutrophils induce endothelial damage, infiltrate tissues and expose immunostimulatory molecules	transcription profiling by array	Homo sapiens
E-GEOD-29933	Glycan analysis of promary human lymphatic endothlial cells (LEX) in their resting and activated states, in normal and tumor tissues	transcription profiling by array	Homo sapiens
E-GEOD-29932	To identify specific glycosylated structures on brain endothelial cells that mediate rolling, adhesion, and diapedesis of leukocytes in the brain	transcription profiling by array	Homo sapiens
E-GEOD-29903	Identification of inflammatory gene modules based on variations of human endothelial cell responses to oxidized lipids	transcription profiling by array	Homo sapiens
E-GEOD-28304	GATA2 in human vascular endothelial cells	transcription profiling by array	Homo sapiens
E-GEOD-29881	Human endothelial gene expression under estradiol and oxLDL treatments	transcription profiling by array	Homo sapiens
E-GEOD-29869	A human ESC model for MLL-AF4 reveals an impaired early human hemato-endothelial specification	transcription profiling by array	Homo sapiens
E-GEOD-29850	Identification of Notch targets in human endothelial cells	transcription profiling by array	Homo sapiens
E-MEXP-2771	Transcription profiling by array of human endothelial cell monolayers treated with homocysteinylated albumin	transcription profiling by array	Homo sapiens
E-GEOD-29745	Human amnion and chondrosarcoma	transcription profiling by array	Homo sapiens
E-GEOD-19030	Gene Expression Profiles of PBMC Characterize Inflammation Stages in the Acute Lung Injury in Mice	transcription profiling by array	Mus musculus
E-GEOD-26229	Transcriptional profiling of ex vivo isolated inflammed mouse lymphatic endothelial cells	transcription profiling by array	Mus musculus
E-GEOD-26341	Differentially regulated splice variants and systems biology analysis of Kaposi's Sarcoma-associated Herpesvirus-infected lymphatic endothelial cells	transcription profiling by array	Homo sapiens
E-GEOD-27443	RNA-Seq of rRNA depleted circulating endothelial progenitor cells (cEPCs) in trisomy 21 and euploid samples	RNA-seq of coding RNA, RNA-seq of non coding RNA	Homo sapiens
E-GEOD-28117	IL-4 mediated gene expression profiles in vascular endothelial cells	transcription profiling by array	Homo sapiens
E-GEOD-21458	Transcriptomic analysis of targets regulated by miR-125b in primary endothelial cells	transcription profiling by array	Homo sapiens
E-GEOD-28943	Evaluation and comparison of the glyco-gene expression profile of endothelial cells stimulated with VEGF, bFGF and galectin-3	transcription profiling by array	Homo sapiens
E-GEOD-20685	Microarray-based molecular subtyping of breast cancer	transcription profiling by array	Homo sapiens
E-GEOD-26644	Upregulated stromal EGFR and vascular remodeling in human NSCLC murine models (xenografts) of VEGF inhibitor resistance	transcription profiling by array	Homo sapiens, Mus musculus
E-GEOD-27238	FACS-array profiling in retinal endothelial cells from living mouse retinas	transcription profiling by array	Mus musculus
E-GEOD-15736	Expression data from Smad4-siRNA bEnd3 cells	transcription profiling by array	Mus musculus
E-GEOD-28656	Genes regulated by Nkx2-3 in human intestinal microvascular endothelial cells	transcription profiling by array	Homo sapiens
E-GEOD-26951	Expression data from human healthy CD133+ bone marrow EPCs	transcription profiling by array	Homo sapiens
E-GEOD-26950	Expression data from human lupus EPCs/CACs	transcription profiling by array	Homo sapiens
E-GEOD-26949	Expression data from human healthy EPCs/CACs	transcription profiling by array	Homo sapiens
E-GEOD-23203	Expression data from human healthy and lupus EPCs/CACs, and healthy CD133+ bone marrow EPCs	transcription profiling by array	Homo sapiens
E-GEOD-21212	Expression profiling of Endothelial (EC) and Non-endothelial Cells	transcription profiling by array	Homo sapiens
E-GEOD-28331	Genome-wide profiling of endothelial progenitor cells in multiple myeloma: disease-relevant pathways and genomic markers	transcription profiling by array, comparative genomic hybridization by array	Homo sapiens
E-GEOD-28327	Genome-wide profiling of tumor cells in multiple myeloma	transcription profiling by array	Homo sapiens
E-GEOD-28326	Genome-wide profiling of endothelial progenitor cells in multiple myeloma	transcription profiling by array	Homo sapiens
E-GEOD-28234	Transcriptional profiling of immortalized LECs (imLECs)	transcription profiling by array	Mus musculus
E-GEOD-28009	Aldosterone-inducible genes in mineralocorticoid receptor expressed human endothelial cell lines	transcription profiling by array	Homo sapiens
E-GEOD-27252	Analysis of the human endothelial cell response to Borrelia burgdorferi wild-type and deleted in the gene encoding the integrin ligand P66 [experiment A]	transcription profiling by array	Homo sapiens
E-GEOD-27932	FoxOs are lineage-restricted redundant tumor suppressors and regulate endothelial cell homeostasis	transcription profiling by array	Mus musculus
E-GEOD-27874	miRNA profiling of Adenosine treated Endothelial Progenitor Cells (EPCs)	transcription profiling by array	Homo sapiens
E-GEOD-22590	Delineating the angiogenic gene expression profile prior to pulmonary vascular remodeling in a lamb model of congenital heart disease	transcription profiling by array	Ovis aries
E-GEOD-20741	Genome-wide analysis of mechanosensitive genes using in vivo model of mouse carotid artery endothelium exposed to disturbed flow	transcription profiling by array	Mus musculus
E-GEOD-20739	Gene expression analysis of miR-663 knockdown under shear stress in HUVEC	transcription profiling by array	Homo sapiens
E-GEOD-27701	Genes Express in Catalase Overexpression MAECs	transcription profiling by array	Mus musculus
E-GEOD-20668	Gene expression in human umbilical cord endothelial cells following premiR-100 overexpression	transcription profiling by array	Homo sapiens
E-GEOD-20750	Gene expression signatures for human iPS cell lines	transcription profiling by array	Homo sapiens
E-GEOD-27479	VEGFB treated macrophage	transcription profiling by array	Homo sapiens
E-GEOD-20930	Gene expression in tissues of Mus musculus with innate immunity stimulation	transcription profiling by array	Mus musculus
E-GEOD-20929	Gene expression in human endothelial cell with innate immunity stimulation	transcription profiling by array	Homo sapiens
E-TABM-1125	Transcription profiling of mouse CD31(+) cells isolated from embryonic stem cells	transcription profiling by array	Mus musculus
E-MEXP-2891	endothelial differentiation of glioblastoma stem cells	transcription profiling by array	Homo sapiens
E-GEOD-27351	Cell lines LS180 vs U937	transcription profiling by array	Mus musculus
E-GEOD-13054	Genes upregulated by HLX	transcription profiling by array	Homo sapiens
E-GEOD-27160	Gene expression analysis during morphogenesis of Human umbilical vein endothelial cells	transcription profiling by array	Homo sapiens
E-GEOD-20230	Early Multipotent Cardiovascular Progenitors Derived from Pluripotent Stem Cells Engraft in Postmyocard Infarted Primate	transcription profiling by array	Homo sapiens
E-GEOD-27053	Sod2 KO anemic mice	transcription profiling by array	Mus musculus
E-GEOD-23289	HUVECs cultured under normal or high laminar shear stress	transcription profiling by array	Homo sapiens
E-MEXP-2972	Transcription profiling by array of human tubular endothelial cells cultured in hypoxic conditions and treated or not with microvesicles derived from endothelial progenitor cells	transcription profiling by array	Homo sapiens
E-GEOD-26744	Adenosine-treated endothelial progenitor cells	transcription profiling by array	Homo sapiens
E-GEOD-20431	Gene expression profiling on FePro labeled bone marrow stromal cells	transcription profiling by array	Homo sapiens
E-GEOD-21723	Expression profiling of vascular endothelial cells using minimal input material	transcription profiling by array	Homo sapiens
E-MTAB-494	Transcription profiling by array of zebra fish embryos at the 5-somite stage treated with aplexone	transcription profiling by array	Danio rerio
E-MTAB-347	Transcription profiling by array of mouse P6 retinal endothelial cells extracted from wildtype and dll4 heterozygous mice	transcription profiling by array	Mus musculus
E-GEOD-25698	Expression profiling of ccRCC samples treated with anti-VEGF therapies reveals distinct markers	transcription profiling by array	Homo sapiens
E-GEOD-26395	miRNA Expression data of P4 stage hair follicle ORS cells from DTG (K14-rtTA,TRE-miR-125b) and control littermates	transcription profiling by array	Mus musculus
E-MEXP-2572	Transcriptional profiling of human liver sinusoidal endothelial cells respond to interaction with Entamoeba histolityca	transcription profiling by array	Homo sapiens
E-GEOD-25145	MEK5 is Activated by Shear Stress, Activates ERK5 And Induces KLF4 To Modulate TNF Responses in Human Dermal Microvascular Endothelial Cells	transcription profiling by array	Homo sapiens
E-GEOD-22956	NFAT5 is a critical regulator of rheumatoid inflammation	transcription profiling by array	Homo sapiens
E-GEOD-21393	Stroke-brain infiltrating stem cells - mouse	transcription profiling by array	Mus musculus
E-GEOD-20986	Comparative Gene Expression Profiling of HUVEC and Ocular Vascular Endothelial Cells	transcription profiling by array	Homo sapiens
E-GEOD-15495	Streptococcus agalactiae induced gene expression in human coronar artery endothelial cells	transcription profiling by array	Homo sapiens
E-MEXP-2956	microRNA expression in microvesicles (MVs) derived from endothelial progenitor cells (EPCs)	transcription profiling by array	Homo sapiens
E-GEOD-26295	The effects of 3OC12-HSL on global gene expression in primary human aortic endothelial cells (HAEC)	transcription profiling by array	Homo sapiens
E-GEOD-26284	RNA-seq of long poly adenylated RNA and long non poly adenylated RNA from ENCODE cell lines	RNA-seq of coding RNA, RNA-seq of non coding RNA	Homo sapiens
E-GEOD-26093	A human iPSC model of Hutchinson Gilford Progeria Syndrome reveals a possible mesenchymal stem cell defect	transcription profiling by array	Homo sapiens
E-GEOD-25096	HoxA3 is an apical regulator of hemogenic endothelium	transcription profiling by array	Mus musculus
E-GEOD-25080	Genes regulated by HoxA3 in endothelial and hematopoietic progenitors	transcription profiling by array	Mus musculus
E-GEOD-25079	Epistasis analysis of Runx1 and Gata1 over HoxA3 in hemogenic endothelium	transcription profiling by array	Mus musculus
E-GEOD-19593	Endothelial transcriptional profiles of porcine coronary and iliac arteries passages 1 through 4	transcription profiling by array	Sus scrofa
E-GEOD-19098	Expression data from human umbilical vein endothelial cells (HUVECs) as a function of cell adhesion and VEGF exposure	transcription profiling by array	Homo sapiens
E-GEOD-25752	hHGF Overexpression in Myoblast Sheets Enhances Their Angiogenic Potential in Rat Chronic Heart Failure	transcription profiling by array	Rattus norvegicus
E-GEOD-25778	Genome profiling of mouse pulmonary epithelial type II cells	transcription profiling by array	Mus musculus
E-GEOD-20046	A mesoderm-derived mesenchymal stem/stromal cells (MSC) precursor: stages of development experiment	transcription profiling by array	Homo sapiens
E-GEOD-20045	A mesoderm-derived mesenchymal stem/stromal cells (MSC) precursor: time course experiment	transcription profiling by array	Homo sapiens
E-GEOD-19270	Progerin Expression in Endothelial Cells Induces Endothelial Dysfunction	transcription profiling by array	Homo sapiens
E-GEOD-24422	Transcription profiling by array of human mesenchymal stem cell derived stromal adipocytes after treatment with insulin and/or tumor necrosis factor	transcription profiling by array	Homo sapiens
E-GEOD-24244	Gene expression profiling of four subpopulations in GBM	transcription profiling by array	Homo sapiens
E-GEOD-25295	Critical Role of Sphingolipid Pathway Components in Murine Radiation-Induced Lung Injury: Protection by Sphingosine-1-Phosphate Analogues	transcription profiling by array	Mus musculus
E-GEOD-19816	Effect of von Willebrand factor on gene expression in HUVECs	transcription profiling by array	Homo sapiens
E-GEOD-18956	Genome-wide analysis of human pulmonary artery endothelial cells after knockdown of either BMPRII or beta-catenin	transcription profiling by array	Homo sapiens
E-GEOD-15892	Microarray data from control and pericyte-deficient mouse brain microvascular transcriptomes	transcription profiling by array	Mus musculus
E-GEOD-24762	Genomic expression study of regenerated endothelial cells in high cholesterol-fed and fish oil-rich groups	transcription profiling by array	Sus scrofa
E-MEXP-2544	Transcription profiling of human monocyte subpopulations	transcription profiling by array	Homo sapiens
E-MEXP-2301	Transcription profiling of rat heart transplants from Lewis to Lewis and Lewis to F344 strains with and without cold storage / prolonged cold ischemia	transcription profiling by array	Rattus norvegicus
E-GEOD-20381	Regulation of Angiogenesis by EZH2	transcription profiling by array	Homo sapiens
E-GEOD-21924	Developmental ablation of Id1 and Id3 genes in the vasculature leads to postnatal cardiac phenotypes	transcription profiling by array	Mus musculus
E-GEOD-20985	Comparison of gene expression in CD13 wild type versus Knock out Macrophages	transcription profiling by array	Mus musculus
E-GEOD-12425	Dox-regulated Notch4 overexpression in mouse ES cells redirects hemagioblasts to a cardiac fate	transcription profiling by array	Mus musculus
E-GEOD-19335	Control of endothelial sprouting by a Tel-CtBP complex	transcription profiling by array	Homo sapiens
E-GEOD-19624	Vascular gene expression in mice overexpressing human endothelin-1 targeted to the endothelium	transcription profiling by array	Mus musculus
E-GEOD-12696	Apoptotic bodies unleash functional CXCL12 expression through microRNA-126	transcription profiling by array	Homo sapiens
E-GEOD-16997	Gene expression profiles of normal human mammary cell subpopulations FACS sorted based on expression of CD49f and EpCAM	transcription profiling by array	Homo sapiens
E-TABM-765	Transcription profiling by array of human pulmonary valve endothelial cells after treatment with vascular endothelial growth factor with and without cyclosporin A	transcription profiling by array	Homo sapiens
E-MEXP-2855	MicroRNA profiling by arryay of human endothelial progenitor cells cultured in normoxic or hypoxic conditions	transcription profiling by array	Homo sapiens
E-GEOD-21324	Gene expression profiles of the diabetic glomerular endothelial cell	transcription profiling by array	Mus musculus
E-GEOD-17814	Role of zyxin in the tension-induced expression change in endothelial cells	transcription profiling by array	Homo sapiens
E-GEOD-17676	Differential Effects of TiO2 Nanotubes on Vascular Cells	transcription profiling by array	Homo sapiens
E-GEOD-20956	Elevated AKR1C3 expression promotes prostate cancer cell survival and prostate cell-mediated endothelial cell tube formation: Implications for prostate cancer progression	transcription profiling by array	Homo sapiens
E-GEOD-17541	Role of MicroRNA-214 in Ginsenoside-Rg1-induced Angiogenesis	transcription profiling by array	Homo sapiens
E-MTAB-62	Human gene expression atlas of 5372 samples representing 369 different cell and tissue types, disease states and cell lines	transcription profiling by array	Homo sapiens, Mus musculus
E-GEOD-20235	RNA expression data from glomeruli lacking von Hippel-Lindau protein in podocytes	transcription profiling by array	Mus musculus
E-MEXP-2283	Transcription profiling of human umbilical vein endothelial cells during senescence and tBHP treatment	transcription profiling by array	Homo sapiens
E-GEOD-23316	ENCODE Caltech RNA-seq	RNA-seq of coding RNA	Homo sapiens
E-GEOD-22651	Friedreich?s Ataxia Induced Pluripotent Stem Cells Recapitulate GAA?TTC Triplet-Repeat Instability	transcription profiling by array	Homo sapiens
E-GEOD-22531	A Sphingosine 1-Phosphate 1 Receptor Agonist Modulates Brain Death-Induced Neurogenic Pulmonary Injury	transcription profiling by array	Rattus norvegicus
E-GEOD-22464	Gene expression profiles of the adult renal cortical endothelial cells. (GUDMAP Series_id: 41)	transcription profiling by array	Mus musculus
E-GEOD-19240	Expression profile of IL-1beta stimulated and non-stimulated endothelial cells	transcription profiling by array	Homo sapiens
E-GEOD-18035	Expression profiling after ICAP1 or constitutive active NOTCH1 over expression in human umbilical vein endothelial cells	transcription profiling by array	Homo sapiens
E-GEOD-16967	Expression data from ERK1/2 null endothelial cells	transcription profiling by array	Mus musculus
E-GEOD-22561	Gene expression profiles of the adult glomerular endothelial cells. (GUDMAP Series_id: 42)	transcription profiling by array	Mus musculus
E-GEOD-20504	Transcription profiling by array of human cord blood derived endothelial colony forming cells grown in serum-free conditions	transcription profiling by array	Homo sapiens
E-GEOD-16695	Gene expression data from endothelial cells and leukocytes enriched from transplanted rat hearts	transcription profiling by array	Rattus norvegicus
E-GEOD-23173	Analysis of the human endothelial cell response to pathogenic Leptospira interrogans vs. non-pathogenic Leptospira biflexa (HMEC data)	transcription profiling by array	Homo sapiens
E-GEOD-23172	Analysis of the human endothelial cell response to pathogenic Leptospira interrogans vs. non-pathogenic Leptospira biflexa (Eahy1 data)	transcription profiling by array	Homo sapiens
E-GEOD-20126	Transcriptome analysis of human Wharton?s jelly stem cells	transcription profiling by array, unknown experiment type	Homo sapiens
E-GEOD-17924	Genome-Wide Expression Profiling Deciphers Host Responses Altered during Dengue Shock Syndrome and Reveals the Role of Innate Immunity in Severe Dengue	transcription profiling by array	Homo sapiens
E-GEOD-20125	Transcriptome analysis of human Wharton?s jelly stem cells: meta-analysis	transcription profiling by array, unknown experiment type	Homo sapiens
E-CBIL-46	MicroRNA profiling by array of Sus scrofa endothelial cells isolated from the athero-protective descending thoracic aorta and the athero-susceptible aortic arch	microRNA profiling by array	Sus scrofa
E-GEOD-22925	Murine Bone Marrow Stromal Cell Response to Granulocyte Colony-Stimulating Factor	transcription profiling by array	Mus musculus
E-GEOD-17939	MEK5D-transfected HUVEC	transcription profiling by array	Homo sapiens
E-GEOD-22418	Comparison of gene expression between wild type, Notch1-activated, and RBPJ loss-of-function embryonic mouse yolk sac tissue at E9.5	transcription profiling by array	Mus musculus
E-GEOD-22688	Differential endothelial cell gene expression by African Americans versus Caucasian Americans: A possible contribution to health disparity in vascular disease and cancer	transcription profiling by array	Homo sapiens
E-GEOD-14035	Diabetic Microangiopathy in the Bone Marrow Causes Hypoperfusion and Depletion of the Stem Cell Niche	transcription profiling by array	Mus musculus
E-GEOD-5545	Platelet Activating Factor Receptor and Innate Immunity	transcription profiling by array	Rattus norvegicus
E-CBIL-45	Transcription profiling of human aortic endothelial cells with miR-10a knock down	transcription profiling by array	Homo sapiens
E-GEOD-21358	Comparison of 2 ADAMTS metalloproteases in closure of mouse palate - versican proteolysis in regulating palatal mesenchyme proliferation	transcription profiling by array	Mus musculus
E-GEOD-5344	Transcriptional response of Candida albicans to endothelial cells	transcription profiling by array	Candida albicans
E-MEXP-2769	Transcription profiling by array of human circulating endothelial cells before and after Iloprost infusion in patients with progressive Systemic sclerosis and healthy controls	transcription profiling by array	Homo sapiens
E-GEOD-19412	KLF2-induced actin shear fibers control both alignment to flow and JNK signaling in vascular endothelium	proteomic profiling by array, transcription profiling by array	Homo sapiens
E-GEOD-14912	microRNA and aging	transcription profiling by array	Homo sapiens
E-GEOD-14044	Effects of exercise training and antioxidant supplementation on endothelial cell gene expression	transcription profiling by array	Rattus norvegicus
E-GEOD-13091	miRNA analysis of HBMVECs exposed or unexposed to U87 glioma cells	transcription profiling by array	Homo sapiens
E-GEOD-9910	Effect of neurotrophin p75 receptor (p75NTR) on angiogenesis	transcription profiling by array	Mus musculus
E-GEOD-9869	Gene expression changes associated with the anti-angiogenic effect of KLK3 (PSA) on HUVECs	transcription profiling by array	Homo sapiens
E-GEOD-5661	in vivo derived apc-mp	transcription profiling by array	Homo sapiens
E-GEOD-5660	apc derived mp in vitro	transcription profiling by array	Homo sapiens
E-GEOD-5340	Transcriptional response of Candida albicans to oral epithelial cells	transcription profiling by array	Candida albicans
E-GEOD-10938	In vivo endothelial transcriptional profiles of porcine coronary and iliac arteries	transcription profiling by array	Sus scrofa
E-GEOD-22166	Oxidoreductase transcript data from human umbilical vein endothelial cells	transcription profiling by array	Homo sapiens
E-GEOD-22129	Gene Expression Profiling Identifies Inflammation and Angiogenesis as Distinguishing Features of Canine Hemangiosarcoma	transcription profiling by array	Canis lupus familiaris
E-GEOD-18014	Gene expression profile after CCM1 over expression in human umbilical vein endothelial cells	transcription profiling by array	Homo sapiens
E-GEOD-16908	miR-31 inhibits lymphatic lineage-specific differentiation in vitro and lymphatic vessel development in vivo	transcription profiling by array	Homo sapiens
E-GEOD-21989	Transcriptional response in human umbilical vein endothelial cells exposed to insulin	transcription profiling by array	Homo sapiens
E-GEOD-21389	Transcription profiling by array of RNA samples from mouse liver, cortex or cerebellum after one or three rounds of linear amplification	transcription profiling by array	Mus musculus
E-GEOD-12293	Transcription profiling by array of human neurons or endothelial cells, and of RNA samples from mouse liver, cortex or cerebellum after one or three rounds of linear amplification	transcription profiling by array	Homo sapiens, Mus musculus
E-GEOD-20521	Vascular Permeability and Apoptosis are Separable Processes in Retinal Ischemia-Reperfusion Injury	transcription profiling by array	Rattus norvegicus
E-GEOD-21679	Transcription profiling by array of injured tissue from chicken embryos	transcription profiling by array	Gallus gallus
E-GEOD-21668	Expression data from undifferentiated human embryonic stem cells (hESC) and Day 3.5 mesodermal progenitor (CD326neg CD56+) population	transcription profiling by array	Homo sapiens
E-GEOD-9187	Human breast cancer LM2 cell lines: control vs. MTDH knockdown	transcription profiling by array	Homo sapiens
E-GEOD-10802	Gene Expression Analysis of Human Endometrial Endothelial Cells Exposed to Bisphenol A	transcription profiling by array	Homo sapiens
E-GEOD-16353	The profile of cellular and KSHV microRNAs in AIDS_KS biopsies (and normal skin control biopsies)	transcription profiling by array	Homo sapiens
E-GEOD-15454	Profiling of filarial induced genes in lymphatic endothelial cells	transcription profiling by array	Homo sapiens
E-GEOD-17016	The profile of cellular and KSHV microRNAs in KSHV infected lymphatic endothelial cells (6 and 72 hours post infection)	transcription profiling by array	Homo sapiens
E-GEOD-14375	Culture induced changes in Blood-Brain Barrier transcriptome: implications for amino acid transporters in vivo	transcription profiling by array	Mus musculus
E-GEOD-12689	GBM invasion transcriptiome	transcription profiling by array	Homo sapiens
E-GEOD-13095	Validation of the Swine Protein-Annotated Oligonucleotide Microarray	transcription profiling by array	Sus scrofa
E-GEOD-11458	Lactate modulates gene expression in human mesenchymal stem cells	transcription profiling by array	Homo sapiens
E-GEOD-15483	The effect of fenofibrate on endothelial cells	transcription profiling by array	Homo sapiens
E-GEOD-12909	Global Expression Analysis of Vasculogenesis Induction by Zebrafish Ets1-Related Protein	transcription profiling by array	Danio rerio
E-GEOD-20375	LSEC: a microenvironment dependent differentiation program in rat including the novel junctional protein Leda-1	transcription profiling by array	Rattus norvegicus
E-GEOD-18516	Analysis of extracellular matrix and adhesion molecules expression in ALL cell line	transcription profiling by array	Homo sapiens
E-GEOD-96	Large-scale analysis of the human transcriptome	transcription profiling by array	Homo sapiens
E-GEOD-21332	Global gene expression profile of human placental pericytes	transcription profiling by array	Homo sapiens
E-GEOD-19909	Transcription profiling by array of Rattus norvegicus vascular smooth muscle cells after fluid shear stress	transcription profiling by array	Rattus norvegicus
E-GEOD-15760	Comparative transcriptional profiling of tumor-associated and normal lymphatic endothelial cells	transcription profiling by array	Mus musculus
E-GEOD-20402	Mouse mammary epithelial cell subpopulations from pregnant and virgin mice	transcription profiling by array	Mus musculus
E-GEOD-20401	Mammary epithelial cell subpopulations from control and ovariectomized mice	transcription profiling by array	Mus musculus
E-GEOD-13626	Comparison of gene expression in melanoma of wild-type and VAP-1 -/- mice	transcription profiling by array	Mus musculus
E-GEOD-14027	Monocyte Transmigration	transcription profiling by array	Homo sapiens
E-GEOD-20745	Transcription profiling by array of human umbilical vein endothelial cells expressing miR-17	transcription profiling by array	Homo sapiens
E-GEOD-20991	Gene expression profiles of E15.5 endothelial cells (GUDMAP Series_id: 38)	transcription profiling by array	Mus musculus
E-GEOD-20978	Activated Notch-induced transcriptional profile modulation in human primary dermal lymphatic endothelial cells	transcription profiling by array	Homo sapiens
E-GEOD-19446	Gene expression profiles of normal mouse mammary cell subpopulations FACS sorted based on expression of biomarkers	transcription profiling by array	Mus musculus
E-TABM-883	Transcriptional profiling of human breast cancer cell lines	transcription profiling by array	Homo sapiens
E-GEOD-20364	Breast cancer endothelial interaction	transcription profiling by array	Homo sapiens
E-GEOD-20243	Identification of soluble factors overexpressed in brain endothelial cell (EC) lines compared to non-brain EC lines	transcription profiling by array	Homo sapiens
E-MEXP-2452	Transcription profiling of human intestinal versus dermal lymphatic endothelial cells	transcription profiling by array	Homo sapiens
E-GEOD-16573	FoxO3 modulates endothelial gene expression and function by direct and indirect mechanisms	transcription profiling by array	Homo sapiens
E-GEOD-12131	Transcription profiling of human cells treated with Bacillus anthracis lethal toxin (LT)-intoxicated HUVECs monolayers	transcription profiling by array	Homo sapiens
E-GEOD-20004	Gene expression profiles of the adult endothelial cell (GUDMAP Series id: 35)	transcription profiling by array	Mus musculus
E-GEOD-19882	Expression data from human lymphoma endothelium and reactive lymph node-derived endothelium	transcription profiling by array	Homo sapiens
E-TABM-617	Transcription profiling of irradiated human dermal microvascular endothelial cells	transcription profiling by array	Homo sapiens
E-MTAB-312	Transcription profiling by array of human down syndrome progenitor cells to investigate impairment of circulating endothelial progenitors	transcription profiling by array	Homo sapiens
E-MEXP-2511	Transcription profiling of human immortalized pancreatic islet endothelial cells incubated with EPC-derived microvesicles	transcription profiling by array	Homo sapiens
E-GEOD-19735	Comparison of human embroynic stem cell derived vascular cells to mature human vascular and hematopoietic cells	transcription profiling by array	Homo sapiens
E-GEOD-19290	Cardiotoxicity of tubulin binders	transcription profiling by array	Rattus norvegicus
E-MEXP-2256	Transcription profiling of human endothelial cells UPR signature and concomitant activation of multiple signaling pathways in cells exposed to hGX sPLA2 modified LDL	transcription profiling by array	Homo sapiens
E-GEOD-13637	Transcription profiling by array of HUVEC cells after infection with H5N1 influenza virus	transcription profiling by array	Homo sapiens
E-GEOD-14546	Effect of PPAR? inhibition on pulmonary endothelial cell gene expression: Gene profiling in pulmonary hypertension	transcription profiling by array	Bos taurus, Ovis aries
E-GEOD-19139	Transcription profiling of mouse aorta smooth muscle cells reveals they differentiate into lymphoid tissue organizers upon combined TNFR1/LTBR NF-kB signaling	transcription profiling by array	Mus musculus
E-GEOD-18913	Transcription profiling by array of human umbilical vein endothelial cells with RNAi-mediated knock-down of Egr-3 after treatment with vascular endothelial growth factor	transcription profiling by array	Homo sapiens
E-GEOD-16547	Transcription profiling of human LEC cells reveals KSHV manipulates notch signaling by upregulating Dll4 and JAG1 to alter cell cycle gene expression in	transcription profiling by array	Homo sapiens
E-MTAB-150	Transcription profiling of Homo Sapiens Human Umbilical Endothelial Cells normal vs treated with TNF to investigate effect of TNF-alpha on microRNAs levels	transcription profiling by array	Homo sapiens
E-GEOD-10854	The anti-angiogenic and anti-tumor cell signaling networks of the kringle 1 domain of hepatocyte growth factor (HGFK1)	transcription profiling by array	Mus musculus, Rattus norvegicus
E-GEOD-8852	Evaluation of the effects of shear stress on human dermal microvascular blood and lymphatic endothelial cells	transcription profiling by array	Homo sapiens
E-GEOD-19148	Interferon-?-responsive non-hematopoietic cells regulate the immune response to Mycobacterium tuberculosis	transcription profiling by array	Mus musculus
E-GEOD-19090	Exon arrays of ENCODE tier 1, tier 2 and tier 3 cell types	transcription profiling by array	Homo sapiens
E-GEOD-18195	Transcription profiling of human xenografts produced from an endometrial cell line treated with bevacizumab (Avastin)	transcription profiling by array	Homo sapiens
E-CBIL-47	Transcription profiling of pig endothelial cells from animials fed high or low cholesterol diet shows brief hypercholesterolemia induces side-specific protective changes in pig aortic valve endothelia	transcription profiling by array	Sus scrofa
E-GEOD-16962	Transcription profiling of human umbilical vein cells under/over expressing mir-210	transcription profiling by array	Homo sapiens
E-MEXP-2410	Transcription profiling of human umblical vein endothelial cells (HUVEC) undergoing tubulogenesis in a 3D fribrin matrix or cultured as monolayers	transcription profiling by array	Homo sapiens
E-GEOD-18521	Transcription profiling by array of human papillary serous ovarian adenocarcinoma tissue and HUVEC and OVCA429 cell lines after treatment with recombinant MAGP2	transcription profiling by array	Homo sapiens
E-GEOD-15464	Transcription profiling of human umbilical vein endothelial cells (HUVEC) treated with VEGF-A	transcription profiling by array	Homo sapiens
E-GEOD-16841	Transcription profiling of mouse cultured retinal endothelial cells - regulation by Norrin-Frizzled4 signaling (Super Series)	transcription profiling by array	Mus musculus
E-GEOD-16705	Transcription profiling of mouse Frizzled4 signaling in cultured retinal endothelial cells	transcription profiling by array	Mus musculus
E-GEOD-16703	Transcription profiling of mouse decrement in Norrin/Frizzled4/Lrp signaling in retinal endothelial cells	transcription profiling by array	Mus musculus
E-GEOD-16356	RNAi knock down of MAFin human lymphatic endothelial cells	transcription profiling by array	Homo sapiens
E-GEOD-16355	Transcription profiling of human lymphatic edothelial cells transfected with the KSHV microRNA cluster	transcription profiling by array	Homo sapiens
E-GEOD-10804	Transcription profiling of endothelial cells (EC) isolated from the unique vasculature of the corpus cavernosum to provide a human cavernosal endothelial cell phenotype	transcription profiling by array	Homo sapiens
E-GEOD-16707	Long-term effect on the transcriptome of loss of Frizzled4 signaling in cerebellar endothelial cells	transcription profiling by array	Mus musculus
E-GEOD-15914	Interleukin-7 promotes monocyte/macrophage arrest on endothelial cells	transcription profiling by array	Mus musculus
E-CBIL-43	Transcription profiling of pig reveals brief hypercholesterolemia induces changes in pig aortic endothelia	transcription profiling by array	Sus scrofa
E-GEOD-16357	Transcription profiling by array of human skin from patients with Kaposi sarcoma and epithelial cells infected with Kaposi sarcoma associated herpes virus	transcription profiling by array	Homo sapiens
E-GEOD-14230	Transcription profiling of human bone marrow endothelial cells in patients with multiple myeloma	transcription profiling by array	Homo sapiens
E-GEOD-17777	Transcription profiling of human HMVEC cells treated with vascular endothelial growth factor, anthrax edema toxin, and an Epac activator	transcription profiling by array	Homo sapiens
E-GEOD-17539	Transcription profiling by array of human grafted engineered skin substitutes	transcription profiling by array	Homo sapiens
E-GEOD-16051	Transcription profiling of human HUVEC ells ectotopically expressing K13	transcription profiling by array	Homo sapiens
E-GEOD-17525	Gene regulation in a novel therapeutic approach that involves ceramide-induced apoptosis pathways	transcription profiling by array	Homo sapiens
E-GEOD-15494	Human umbilical vein endothelial cells (HUVECs) treated with fenofibrate	transcription profiling by array	Homo sapiens
E-GEOD-15482	The effect of PPARa siRNA on endothelial cells treated with fenofibrate	transcription profiling by array	Homo sapiens
E-MTAB-28	Transcription profiling of mouse metaanalysis samples combined from different single data sets on the mouse430_2 integrated mouse dataset	transcription profiling by array	Mus musculus
E-GEOD-14897	Transcription profiling by array of human hepatic cells derived from foreskin fibroblast cells or embryonic stem cells	transcription profiling by array	Homo sapiens
E-GEOD-17078	Transcription profiling of human blood outgrowth endothelial cells of 3 members of Kindred Vermont II - cell adhesion molecule 1 (CADM1): a novel risk factor for venous thrombosis	transcription profiling by array	Homo sapiens
E-GEOD-17119	Transcriptional profiling of a novel pro-angiogenic small molecule phthalimide neovascular factor 1 (PNF1)	transcription profiling by array	Homo sapiens
E-GEOD-16067	Gene expression analysis in control and HIF-2 alpha deficient murine lung endothelial cells under hypoxia	transcription profiling by array	Mus musculus
E-GEOD-16740	Transcription profiling of zebrafish embryos following cardiac troponin T2 knockdown	transcription profiling by array	Danio rerio
E-GEOD-10778	Transcription profiling of HUVEC cells following treatment with angiogenesis trigger, VEGF or a more general mitogenic growth factor, EGF	transcription profiling by array	Homo sapiens
E-GEOD-16683	Transcription profiling of human endothelial gene expression under estradiol treatment	transcription profiling by array	Homo sapiens
E-GEOD-16844	Integrated pathways for neutrophil recruitment and inflammation in leprosy	transcription profiling by array	Homo sapiens
E-GEOD-16199	Cardiac 12/15-lipoxygenase-induced inflammation is involved in heart failure	transcription profiling by array	Rattus norvegicus
E-GEOD-13712	Transcription profiling by array of human young and senescent HUVECs under static and laminar shear stress conditions	transcription profiling by array	Homo sapiens
E-CBIL-42	Transcription profiling of pig endothelium from multiple sites of coronary and non-coronary arteries	transcription profiling by array	Sus scrofa
E-GEOD-13836	Transcription profiling of mouse smooth muscle cells in atherosclerosis-prone and resistant regions of the aorta of apoE-/- mice at age of 4 months	transcription profiling by array	Mus musculus
E-GEOD-13835	Transcription profiling of mouse smooth muscle cells in atherosclerosis-prone and resistant regions of the aorta of C57Bl/6 mice at age of 4 months	transcription profiling by array	Mus musculus
E-GEOD-15232	A Regulatory Pathway Involving Notch1/?-Catenin/Isl1 Determines Cardiac Progenitor Cell Fate	transcription profiling by array	Mus musculus
E-GEOD-4567	Transcription profiling by array of human pulmonary artery endothelial cells cultured with ultrafine air pollutant particles	transcription profiling by array	Homo sapiens
E-GEOD-6241	Transcription profiling of human umbilical vein endothelial cells to investigate the effects of Serum Amyloid A, time series	transcription profiling by array	Homo sapiens
E-GEOD-11288	Gene microarray analysis of mouse-brain endothelial cells exposure to Pertussis Toxin and B-oligomer	transcription profiling by array	Mus musculus
E-TABM-379	Transcription profiling of human dermal fibroblasts and lung microvascular endothelial cells irradiated with protons	transcription profiling by array	Homo sapiens
E-TABM-374	Transcription profiling of human dermal fibroblasts and lung microvascular endothelial cells irradiated with iron ions	transcription profiling by array	Homo sapiens
E-GEOD-4518	Transcription profiling of mouse expressing non-cleavable transmembrane mutant form of murine TNFalpha, or treated with soluble TNFalpha (20ng/ml) for 4 hours to investigate divergent and convergent effects on gene expression and function in acute versus chronic endothelial activation	transcription profiling by array	Mus musculus
E-GEOD-12250	Human embryonic stem cells, differerentiated EBs and adult cells	transcription profiling by array	Homo sapiens
E-GEOD-12229	microRNA expression profiling among human embryonic stem cells, differerentiated EBs and adult cells	transcription profiling by array	Homo sapiens
E-GEOD-12228	Gene expression profiling among human embryonic stem cells, differerentiated EBs and adult cells	transcription profiling by array	Homo sapiens
E-GEOD-13736	Transcription profiling of human HUVEC innate immune response	transcription profiling by array	Homo sapiens
E-GEOD-15499	RNAi of human HUVEC cells knocked down for HDAC isoenzymes reveals sHDAC5 is a repressor of angiogenesis and determines the angiogenic gene expression pattern of endothelial cells	RNAi profiling by array	Homo sapiens
E-GEOD-3920	Transcription profiling of human endothelial and fibroblast cells isolated from umbilical cord veins treated with interferons to identify genes regulated by interferons	transcription profiling by array	Homo sapiens
E-GEOD-10671	Endothelial Gene Expression in Regions of Defined Shear Exposure in the Porcine Iliac Arteries	transcription profiling by array	Sus scrofa
E-GEOD-3521	A compact VEGF signature associated with distant metastases and poor outcomes	transcription profiling by array	Homo sapiens
E-GEOD-14898	Endothelial transcriptomic responses in a mouse model of type II diabetes	transcription profiling by array	Mus musculus
E-GEOD-15003	Effect of Rac1 haploinsufficiency on the gene expression profile of mouse endothelial cells	transcription profiling by array	Mus musculus
E-GEOD-14525	Transcription profiling of mouse wild type or nmMLCK-/- animals treated with SB/VILI reveals non muscle myosin light chain kinase isoform is an attractive molecular target in acute inflammatory lung injury	transcription profiling by array	Mus musculus
E-GEOD-15086	Gene Expression Profiles of Sporadic Canine Hemangiosarcoma are Uniquely Associated with Breed	transcription profiling by array	Canis lupus familiaris
E-GEOD-14982	Reprogramming human fat cells into iPS cells	transcription profiling by array	Homo sapiens
E-GEOD-10601	Transcription profiling of human HUVEC T-cell (CD40L+) induced, anti-CD40-siRNA treated	transcription profiling by array	Homo sapiens
E-GEOD-14722	Severe Preeclampsia-Related Changes in Gene Expression at the Maternal-Fetal Interface Include Siglec-6 and Pappalysin-2	transcription profiling by array	Homo sapiens
E-TABM-424	Transcription profiling of human gastric cancer endothelial cells and normal tissue endothelial cells	transcription profiling by array	Homo sapiens
E-GEOD-14405	Transcription profiling of human PC-3-derived cell lines after transendothelial migration in vitro	transcription profiling by array	Homo sapiens
E-MEXP-1989	Transcription profiling of human brain endothelial cells treated with TNF then incubated with platelets, P.falciparum-parasited red blood cells or normal red blood cells	transcription profiling by array	Homo sapiens
E-GEOD-13395	Transcription profiling of human primary human macrophages over the course of HIV-1 infection reveals HIV-1 activates macrophages independent of Toll-like receptors	transcription profiling by array	Homo sapiens
E-GEOD-12155	Transcription profiling of human samples after exercise training to characterize a colony assay used to investigate endothelial progenitor cells	transcription profiling by array	Homo sapiens
E-GEOD-9861	Transcription profiling of human primary brain microvascular endothelial cell to investigate the effect of treatment with Plasmodium falciparum infected erythrocytes	transcription profiling by array	Homo sapiens
E-GEOD-12679	Laser capture microdissection of endothelial and neuronal cells from human dorsolateral prefrontal cortex	transcription profiling by array	Homo sapiens
E-GEOD-9098	Estrogen-modulated gene expression in c-kit+ stem cells and CD44+ stromal cells	transcription profiling by array	Mus musculus
E-GEOD-4494	Transcription profiling of rats from inbred alcohol-preferring and -non-preferring strains in five brain regions	transcription profiling by array	Rattus norvegicus
E-GEOD-13470	Glioblastoma microvesicles transport RNA and proteins	transcription profiling by array	Homo sapiens
E-MEXP-1469	Transcription profiling of human umbilical vein endothelial cells after transfection with the anti-apoptotic protein vFLIP/K13 of human herpesvirus type-8 (HHV-8)	transcription profiling by array	Homo sapiens
E-GEOD-6257	Transcription profiling of human lymphatic endothelial cells, mouse dermal cells and human skin cells reveals an inflammation-induced mechanism for leukocyte transmigration of lymphatic vessel endothelium	transcription profiling by array	Homo sapiens, Mus musculus
E-GEOD-12692	RNAi profiling of human ezh2 specific siRNA A673 treated cells reveals EZh2 is a mediator of EWS-FLI1 driven tumor growth blocking endothelial and neuro-ectodermal differentiation	RNAi profiling by array	Homo sapiens
E-GEOD-12846	RNAi profiling of human lymphatic endothelial cells after knockdown of Prox1 and/or NR2F2	RNAi profiling by array	Homo sapiens
E-GEOD-12792	Transcription profiling of human renal proximal tube endothelial cells at 24h and 1%oxygen	transcription profiling by array	Homo sapiens
E-GEOD-12610	Transcription profiling of mouse retina after induction of diabetes	transcription profiling by array	Mus musculus
E-GEOD-12012	RNAi profiling of zebrafish embryos to investigate regulation of zebrafish endothelial gene expression by miR-126	RNAi profiling by array	Danio rerio
E-GEOD-9055	Transcription profiling by array of human umbilical vein endothelial cells after time course treatment with TNF-alpha	transcription profiling by array	Homo sapiens
E-GEOD-6255	Transcription profiling of human ermal lymphatic endothelial cells (LEC) with those isolated from tumours of murine T241/VEGF-C/GFP metastatic fibrosarcoma reveals lymphatic endothelium of metastatic tumours has a distinct transcription profile	transcription profiling by array	Mus musculus
E-GEOD-11870	Transcription profiling of mouse primary aortic endothelial cells during expression of dominant negative PPAR gamma (V290M)	transcription profiling by array	Mus musculus
E-GEOD-11808	Transcription profiling of mouse liver from tumor bearing animals by TSU68 treatment	transcription profiling by array	Mus musculus
E-GEOD-11674	Transcription profiling of mouse VE-cadherin null cell line vs contrik	transcription profiling by array	Mus musculus
E-GEOD-11662	Transcription profiling of mouse after ventilator-induced lung injury: role of Akt signaling	transcription profiling by array	Mus musculus
E-GEOD-10210	Transcription profiling of mouse embryonic stem cells expressing VE-cadherin (CD144) during endothelial differentiation	transcription profiling by array	Mus musculus
E-GEOD-8699	Transcription profiling of human melanoma-endothelial cells co-cultured vs controls to investigate cellular communication	transcription profiling by array	Homo sapiens
E-GEOD-8171	Transcription profiling of mouse hemangioendothelioma cell lines EOMA and Py-4-1 models for kaposiform hemangioendotheliomas	transcription profiling by array	Mus musculus
E-GEOD-7676	Transcription profiling of mouse protocadherin 12 knockout	transcription profiling by array	Mus musculus
E-GEOD-11308	Quantification of vascular lineage-specific differentiation	transcription profiling by array	Homo sapiens
E-GEOD-11307	Quantification of vascular lineage-specific differentiation, psoriasis (chronic inflammation) study	transcription profiling by array	Homo sapiens
E-GEOD-11306	Quantification of vascular lineage-specific differentiation (cell type comparison)	transcription profiling by array	Homo sapiens
E-MEXP-1800	Transcription profiling time series of human endothelial cells invading into a three-dimensional collagen matrix	transcription profiling by array	Homo sapiens
E-GEOD-11112	Foxf1 enchances pulmonary inflammation and mastocytosis	transcription profiling by array	Mus musculus
E-MEXP-1227	Transcription profiling by array of human umbilical vein endothelial cells exposed to pulsed or continuous estradiol	transcription profiling by array	Homo sapiens
E-MEXP-1467	Transcription profiling by array of mouse microvascular endothelial cells treated with FGF2	transcription profiling by array	Mus musculus
E-GEOD-12039	Regulation of endothelial gene expression by miR-126 in human and zebrafish	transcription profiling by array	Danio rerio, Homo sapiens
E-GEOD-12011	Regulation of human endothelial gene expression by miR-126	transcription profiling by array	Homo sapiens
E-GEOD-11845	Resveratrol Diet Aging (Heart, Liver, Muscle and Fat Tissue)	transcription profiling by array	Mus musculus
E-GEOD-11487	Global gene transcription analysis of Anaplasma phagocytophilum in tick and human cells using tiling microarrays	transcription profiling by tiling array	Anaplasma phagocytophilum HZ, Homo sapiens, Ixodes scapularis
E-TABM-315	Transcription profiling of human dermal microvascular endothelial, fibroblast, and glioblastoma cells treated with mycophenolic acid	transcription profiling by array	Homo sapiens
E-GEOD-11418	Transcription profiling by array of human dermal fibroblasts to determine passage dependent gene expression	transcription profiling by array	Homo sapiens
E-GEOD-11524	Transcription profiling of human platelets from sickle cell patients reveals changes in arginine metabolic pathways	transcription profiling by array	Homo sapiens
E-GEOD-9877	Transcription profiling of human blood outgrowth endothelial cells from patients with sickle cell anemia with predicted stroke risk	transcription profiling by array	Homo sapiens
E-GEOD-9371	Transcription profiling of mouse vascular tissue from estrogen receptor alpha knockout (ERaKO) and estrogen receptor beta knockout (ERbKO) mice and vs. wild type control, all ovarioectomized treated with 17beta-estradiol pellets vs. placebo	transcription profiling by array	Mus musculus
E-GEOD-9196	Transcription profiling by array of human embryonic stem cells, embryoid bodies, blast cells, breast epithelial cells, leukocytes, endothelial cells and stromal cells	transcription profiling by array	Homo sapiens
E-GEOD-9089	Transcription profiling of human ES, EB and Blast cells (BL) differentiation in hemangioblasts - reanalysis of GSE8884 samples with endothelial samples from GSE3998	transcription profiling by array	Homo sapiens
E-GEOD-9677	Transcription profiling of human HUVECs before and after Angiopoietin stimulation	transcription profiling by array	Homo sapiens
E-GEOD-9578	Transcription profiling of human endothelial cells or fibroblasts infected with HCMV virus reveals different cell types have different transcriptional responses	transcription profiling by array	Homo sapiens
E-GEOD-9378	Transcription profiling of human cell types infected with Dengue virus reveals TRAIL Is a Novel Antiviral Protein against Dengue Virus	transcription profiling by array	Homo sapiens
E-GEOD-9300	Transcription profiling of rat ovary during primordial follicle assembly and development	transcription profiling by array	Rattus norvegicus
E-GEOD-9237	Transcription profiling of mouse T cell model to characterize transendothelial migration across lymphatics	transcription profiling by array	Mus musculus
E-GEOD-8974	Transcription profiling of pig coronary arterial endothelial cells by multiple passaging in vitro	transcription profiling by array	Sus scrofa
E-GEOD-8565	siRNA of human MCF7 cells incubated with proteasome inhibitors bortezomib or Argyrin A or proteasome activity and knocked down for proteosomal subunits	RNAi profiling by array	Homo sapiens
E-GEOD-8316	Transcription profiling by array of liver from Mus musculus knocked out for PPARalpha after treatment with Wy14643 or fasting, and of human and Rattus norvegicus liver samples	transcription profiling by array	Homo sapiens, Mus musculus, Rattus norvegicus
E-GEOD-8302	Transcription profiling of rat livers with inactivated PPARI	transcription profiling by array	Homo sapiens, Mus musculus, Rattus norvegicus
E-GEOD-8295	Transcription profiling of mouse 3-5 months old males wild-type (129S1/SvImJ) and PPARalpha-null (129S4/SvJae) to investigate PPARalpha-dependent regulation of hepatic lipid metabolism - 4	transcription profiling by array	Mus musculus
E-GEOD-8294	Transcription profiling of mouse monocytes recruited in the peritoneum during experimental infection with Listeria monocytogenes	transcription profiling by array	Mus musculus
E-GEOD-8292	Transcription profiling of mouse liver from wild-type (129S1/SvImJ) and PPARalpha-null (129S4/SvJae) animals treated with WY14643 vs. controls - 3	transcription profiling by array	Mus musculus
E-GEOD-8291	Transcription profiling of mouse wild-type and PPARI?-null liver treated with the synthetic PPARI? ligand WY14643	transcription profiling by array	Mus musculus
E-GEOD-8290	Transcription profiling of mouse liver wild type and PPARI?-nulls -1	transcription profiling by array	Mus musculus
E-GEOD-8166	Transcription profiling of human umbilical vein endothelial cells responses to Candida albicans hyphae and blastospores	transcription profiling by array	Homo sapiens
E-GEOD-8134	Transcription profiling of rat model of pumonary hypertension revals a multi- kinase inhibitor modulates pulmonary hypertension	transcription profiling by array	Rattus norvegicus
E-GEOD-8132	Transcription profiling of rat model of pulmonary hypertension reveals Multi- Kinase Inhibitor Modulates Pulmonary Hypertension - Rodent Model 2	transcription profiling by array	Rattus norvegicus
E-GEOD-973	Transcription profiling of human HUVEC IL-1 stimulated cells	transcription profiling by array	Homo sapiens
E-GEOD-8078	Transcription profiling of rats (SS) exposed to hypoxia alone and in combination with the VEGFR-2 inhibitor, SU5416, which induces a pulmonary hypertension phenotype	transcription profiling by array	Rattus norvegicus
E-GEOD-8050	Transcription profiling of human VEGF-derived CD8+ T-cell epitope	transcription profiling by array	Homo sapiens
E-GEOD-7850	Transcription profiling of human donor-matched retinal and choroidal vascular endothelial cells	transcription profiling by array	Homo sapiens
E-GEOD-7846	Transcription profiling of human endometrial endothelial cells of eutopic endometrium of patients with endometriosis compared with control	transcription profiling by array	Homo sapiens
E-GEOD-7507	Transcription profiling of mouse MB114 endothelial cells during in vitro angiogenesis on Matrigel	transcription profiling by array	Mus musculus
E-GEOD-7355	Transcription profiling of human HUVEC cells infected with Candida	transcription profiling by array	Homo sapiens
E-GEOD-7190	Transcription profiling of human slow flow venous malformations and normal saphenous veins	transcription profiling by array	Homo sapiens
E-GEOD-7132	Transcription profiling of human tumor-conditioned versus quiescent HUVEC cells, and 5-aza-2a??-deoxycytidine and trichostatin AI treated cells to identify epigenetically silenced genes	transcription profiling by array	Homo sapiens
E-GEOD-7021	Transcription profiling of human chorionic villi cells co-culutured with fetal cardiomyocytes	transcription profiling by array	Homo sapiens
E-GEOD-6929	Transcription profiling of rat cirrhotic liver treated with angiogenesis inhibitors	transcription profiling by array	Rattus norvegicus
E-GEOD-6909	Transcription profiling of moise placentae (E10.5) from adra2bKO and adra2bWT mutants	transcription profiling by array	Mus musculus
E-GEOD-6489	Transcription profiling of human pulmonary microvascular entdothelial cells infected with human Herpesvirus-8	transcription profiling by array	Homo sapiens
E-GEOD-6482	Transcription profiling of mouse mECK36: a cell and animal model of virally induced Kaposis sarcoma	transcription profiling by array	Mus musculus
E-GEOD-6134	Transcription profiling of mouse offspring of crosses between hypercholesterolemic and normocholesterolemic parents LUMC-HKG-ApoE-Atherosclerosis	transcription profiling by array	Mus musculus
E-GEOD-6092	Transcription profiling of human umbilical vein endothelial cells treated with Interferon-gamma (IFN-g), Borrelia burgdorferi or both IFN-g and Borrelia or untreated to investigate immune responses to Lyme disease	transcription profiling by array	Homo sapiens
E-GEOD-6088	Transcription profiling by array of human CD3 positive T cells from patients with familial hypercholesterolemia	transcription profiling by array	Homo sapiens
E-GEOD-6054	Transcription profiling by array of human circulating monocytes from patients with familial hypercholesterolemia, homozygous or heterozygous mutant for LDLR	transcription profiling by array	Homo sapiens
E-GEOD-5883	Transcription profiling of human lung microvascular endothelial cells response to LPS over time	transcription profiling by array	Homo sapiens
E-GEOD-5856	Transcription profiling of human umbilical vein endothelial cells to identify targets of pharmacological histone deacetylase inhibition	transcription profiling by array	Homo sapiens
E-GEOD-5790	Transcription profiling of primate blood for signs of arenavirus hemorrhagic fever	transcription profiling by array	Macaca mulatta
E-TABM-355	Transcription profiling of various cell types isolated from pancreatic islet grafts in Id1/Id3 deficient and wild type mice	transcription profiling by array	Mus musculus
E-GEOD-5579	Transcription profiling of Lymphatic endothelial cells were grown under normoxia, hypoxia (1% 0xygen) and conditioned media from NSLCN growth under normoxia or hypoxia	transcription profiling by array	Homo sapiens
E-GEOD-5556	Transcription profiling of human aortic endothelial cells treated with with oligomeric procyanidins extracts	transcription profiling by array	Homo sapiens
E-GEOD-5474	Transcription profiling of human HMEC after stimulation with MRP8/MRP14	transcription profiling by array	Homo sapiens
E-GEOD-5298	Transcription profiling of mouse Tie2-Cre transgene endothelial cells with inactivated Gata4 reveals development of heart valves requires Gata4 expression in endothelial-derived cells	transcription profiling by array	Mus musculus
E-GEOD-4751	Transcription profiling of human MCF10A cells in 3-D culture for 15 h after treatment with CtIP-RNAi vs Luc-RNAi adenovirus	transcription profiling by array	Homo sapiens
E-GEOD-4750	RNAi profiling of human MCF10A cells in 3-D culture for 15 h after treatment with BRCA1-RNAi vs Luc-RNAi adenovirus	RNAi profiling by array	Homo sapiens
E-GEOD-3601	Transcription profiling of human mature endothelial and endothelial cell progenitors treated with Lentiviral gene delivery of vMIP-II as an angiogenesis model	transcription profiling by array	Homo sapiens
E-GEOD-3364	Transcription profiling of human umbilical vein endothelial cells treated with fullerene	transcription profiling by array	Homo sapiens
E-GEOD-3051	Transcription profiling of human HeLa cell line response to hypoxia	transcription profiling by array	Homo sapiens
E-GEOD-3045	Transcription profiling of human astrocytes grown in normoxia vs. hypoxia	transcription profiling by array	Homo sapiens
E-GEOD-2377	Transcription profiling of monkey model of neuroAIDS reveals induction of pathogenic sets of genes in macrophages and neurons	transcription profiling by array	Macaca mulatta
E-GEOD-1824	Transcription profiling of human neuroblastoma cell lines	transcription profiling by array	Homo sapiens
E-GEOD-1644	Transcription profiling of human macrophage Mono-Mac-6 cell or HUVEC cell one treated with leukotriene	transcription profiling by array	Homo sapiens
E-GEOD-1377	Transcription profiling of human primary dermal endothelial cells infects with Kaposis sarcoma-associated herpes virus vs. controls	transcription profiling by array	Homo sapiens
E-GEOD-10479	Significant differential expression genes from HUVECs induced by bg-CAT	transcription profiling by array	Homo sapiens
E-GEOD-10361	Transcription profiling of human platelets as cytotoxic mediators in sepsis-induced acute lung injury (ALI)	transcription profiling by array	Homo sapiens
E-GEOD-10238	Transcription profiling of rat model of neurpathic pain, treatment groups naive+ vehicle (2) naive + GPN (3) sham + vehicle (4) SNL + vehicle (5) SNL + GPNC	transcription profiling by array	Rattus norvegicus
E-GEOD-2040	Transcription profiling of human endothelial progenitor cells (EPC) vs. human umbilical vein endothelial cells (HUVEC) vs. CD14+ monocytes	transcription profiling by array	Homo sapiens
E-GEOD-1576	Transcription profiling of mouse subconfluent and confluent aortic endothelial cells	transcription profiling by array	Mus musculus
E-GEOD-1478	Transcription profiling of rat aortic and endocardial endothelial cells	transcription profiling by array	Rattus norvegicus
E-GEOD-11488	Molecular evidence and gene expression profiles implicating involvement of Human Papilloma Virus in human retinoblastoma	transcription profiling by array	Homo sapiens, Saccharomyces cerevisiae
E-GEOD-11117	Molecular Classification and Prediction of Survival in Non-Small-Cell Lung Cancer	transcription profiling by array	Homo sapiens
E-GEOD-10710	Transcription profiling of human umbilical vein endothelial cells (HUVEC) cultured under retroviral transduction, on different culture substrates and in different geometries	transcription profiling by array	Homo sapiens
E-MEXP-1178	Transcription profiling of human mono or co-cultured HMEC-1 and HK-2 cells to identify the influence of microvascular endothelial cells on transcriptional regulation of proximal tubular epithelial cells	transcription profiling by array	Homo sapiens
E-GEOD-9566	A Transcriptome Database for Astrocytes, Neurons, and Oligodendrocytes	transcription profiling by array	Mus musculus
E-GEOD-1727	Transcription profiling of mouse fetal liver feeder layer and endothelial progenitor cells	transcription profiling by array	Mus musculus
E-CBIL-41	Transcription profiling of pig aortic endothelial cells to investigate the impact of gender, high fat/high cholesterol diet and regional hemodynamics on gene expression	transcription profiling by array	Sus scrofa
E-GEOD-482	Transcription profiling of normoxic and hypoxic mice to elucidate the genes involved in vascular remodeling following pulmonary hypertension	transcription profiling by array	Mus musculus
E-MEXP-857	Transcription profiling of brain samples from human control and schizophrenia patients who were treated with either typical, atypical or no antipsychotic medication	transcription profiling by array	Homo sapiens
E-MEXP-983	Transcription profiling of blood vessel endothelial cells from wild type and PPARb knock-out mice	transcription profiling by array	Mus musculus
E-TABM-185	Transcription profiling by array of integrated human experiments involving the hgu133a platform to investigate a global map of human gene expression	transcription profiling by array	Homo sapiens
E-MEXP-423	Transcription profiling of mouse mammary cell subpopulations isolated by flow cytometry, on the basis of staining with antibodies against CD45, CD49f, Sca-1 and the 33A10 antigen	transcription profiling by array	Mus musculus
E-GEOD-1657	Transcription profiling of human fat samples from gastric bypass patients	transcription profiling by array	Homo sapiens
E-GEOD-1871	Transcription profiling of mouse lung samples treated with Simvastatin and LPS and corresponded controls	transcription profiling by array	Mus musculus
E-GEOD-3355	Transcription profiling of rat aortic rings treated with angiopoietin-1, VEGF or untreated	transcription profiling by array	Rattus norvegicus
E-GEOD-1988	Transcription profiling by array of left ventricles from endothelial NO synthase (eNOS)-knockout mice against wild type controls	transcription profiling by array	Mus musculus
E-GEOD-2739	Transcription profiling by array of rat brains after treatment with candesartan	transcription profiling by array	Rattus norvegicus
E-GEOD-2639	Transcription profiling by array of human umbilical vein endothelial cells (HUVEC) stimulated with TNF vs. controls reveals TNF induces distinct expression programs	transcription profiling by array	Homo sapiens
E-GEOD-2638	Transcription profiling by array of human mammary epithelial cells (HMEC) stimulated with TNF vs. controls reveals TNF induces distinct expression programs	transcription profiling by array	Homo sapiens
E-GEOD-3589	Transcription profiling of human umbilical vein endothelial cells (HUVEC) treated with thrombin and leukotriene D4 (LTD4) with ethanol controls to delinate Cysteinyl leukotrienes mode of action	transcription profiling by array	Homo sapiens
E-GEOD-2299	Transcription profiling of HUVEC infected with recombinant adenoviruses expressing EGR-1 or empty control viruses at a MOI of 100. RNA was isolated from the cells at the time points 16 h, 24 h and 48 h post infection	transcription profiling by array	Homo sapiens
E-GEOD-4817	Transcription profiling of human glioblastoma cell line treated with sphingosine 1-phosphate vs. epidermal growth factor identifies 72 genes that are significantly differentially expressed as a unique response to S1P	transcription profiling by array	Homo sapiens
E-GEOD-4754	RNAi knock down of human breast cancer cell line MCF10A with BCRA1 or CtIP-RNAi reveals removal of the BRCA1/CtIP/ZBRK1 repressor complex on ANG1 promoter leads to accelerated mammary tumor growth contributed by prominent vasculature	RNAi profiling by array	Homo sapiens
E-GEOD-4646	Transcription profiling of human HUVEC cell line infected with Neisseria meningitidis wild type and mutants vs uninfected sampled at 3 time points reveals meningococcal adhesion suppresses proapoptotic gene expression and promotes expression of genes supporting early embryonic and cytoprotective signaling of human endothelial cells	transcription profiling by array	Homo sapiens
E-GEOD-4483	Transcription profiling of HeLa cell line and primary human astrocytes under normoxic and hypoxic conditions to identify hypoxia-responsive genes in primary human astrocytes	transcription profiling by array	Homo sapiens
E-GEOD-9252	Gene Expression Analysis of Human Endometrial Endothelial Cells Exposed to o,p'-DDT	transcription profiling by array	Homo sapiens
E-MEXP-1251	Transcription profiling by array of vessels from endometriotic nodules and control endometrial and myometrial tissue	transcription profiling by array	Homo sapiens
E-GEOD-837	Transcription profiling of human HUVECs treated with the angiogenic factors VEGF-A and PlGF in low or high serum media	transcription profiling by array	Homo sapiens
E-GEOD-2719	Transcription profiling of human sarcoma samples and control samples	transcription profiling by array	Homo sapiens
E-GEOD-2665	Transcription profiling of human lymph node (sinuses) and tonsil (no sinuses) to identify signature genes that are prime candidates for mediating adhesion of tumor cells to sinusoidal cells	transcription profiling by array	Homo sapiens
E-GEOD-1843	Transcription profiling of liver endothelial cells in cirrhotic rats	transcription profiling by array	Rattus norvegicus
E-GEOD-1880	Transcription profiling of LANA induction in human Burkitts lymphoma cell line, KSHV latent infection in lymphoma and endothelial cell lines	transcription profiling by array	Homo sapiens
E-GEOD-1849	Transcription profiling of human pulmonary epithelial cells cultured in plasma from sickle cell disease acute chest syndrome and steady-state patients	transcription profiling by array	Homo sapiens
E-GEOD-1822	Transcription profiling of human HEK293 cells transfected with EWS-FLI1 (Ewing sarcoma family fusion gene)	transcription profiling by array	Homo sapiens
E-GEOD-2450	Transcription profiling of human primary HUVECs and an immortalized HUVEC cell line treated with atorvastatin and/or mevalonate	transcription profiling by array	Homo sapiens
E-GEOD-1518	Transcription profiling of human umbilical vein endothelial cells (HUVEC) exposed to sheer stress and intraluminal pressure	transcription profiling by array	Homo sapiens
E-CBIL-32	Transcription profiling of endothelial cells from opposite sides of aortic valves from healthy adult male pigs	transcription profiling by array	Sus scrofa
E-TABM-227	Transcription profiling of lymphatic endothelial cell subtypes expressing high and low levels of podoplanin	transcription profiling by array	Homo sapiens
E-GEOD-1825	Transcription profiling of human neuroblastoma and Ewing family tumors	transcription profiling by array	Homo sapiens
E-GEOD-3998	Transcription profiling of four human prostate cell types	transcription profiling by array	Homo sapiens
E-GEOD-3891	Transcription profiling of human microvascular endothelial cells undergoing proliferation or tubulogenesis	transcription profiling by array	Homo sapiens
E-SGRP-3	Transcription profiling by array of human endothelial cells after treatment with erythrocytes infected with Plasmodium falciparum and/or TNF-alpha	transcription profiling by array	Homo sapiens
E-RZPD-22	Transcription profiling of human dermal fibroblasts treated with 2 Gy gamma radiation and remain in culture for 6h at 37?C	transcription profiling by array	Homo sapiens
E-RZPD-21	Transcription profiling of human dermal fibroblasts treated with 10Gy gamma radiation and remain in culture for 6h at 37?C	transcription profiling by array	Homo sapiens
E-RZPD-20	Transcription profiling of human dermal endothelial cells treated with 200ng/ml human recombinant endostatin for 6h	transcription profiling by array	Homo sapiens
E-RZPD-19	Transcription profiling of human colon microvascular endothelium	transcription profiling by array	Homo sapiens
E-RZPD-18	Transcription profiling of human lung microvascular endothelium	transcription profiling by array	Homo sapiens
E-RZPD-17	Transcription profiling of human uterus microvascular endothelium	transcription profiling by array	Homo sapiens
E-RZPD-16	Transcription profiling of human dermal endothelial cells treated with 20ng/ml basic Fibroblast Growth Factor (bFGF) for 6h	transcription profiling by array	Homo sapiens
E-RZPD-15	Transcription profiling of human dermal endothelial cells treated with 10ng/ml VEGF for 6h	transcription profiling by array	Homo sapiens
E-RZPD-14	Transcription profiling of human dermal endothelial cells treated with 10ng/ml VEGF and 20ng/ml basic Fibroblast Growth Factor (bFGF) for 6h	transcription profiling by array	Homo sapiens
E-RZPD-13	Transcription profiling of lung endothelial cells treated with 2Gy gamma radiation	transcription profiling by array	Homo sapiens
E-RZPD-12	Transcription profiling of human hypoxia trated HDMVEC cells	transcription profiling by array	Homo sapiens
E-RZPD-11	Transcription profiling of human hypoxia trated HDMVEC cells	transcription profiling by array	Homo sapiens
E-MEXP-854	Transcription profiling of human peripheral blood monocytes after constitutive adhesion to naive human umbilical vein endothelial cells (HUVEC) to investigate changes in gene expression patterns	transcription profiling by array	Homo sapiens
E-GEOD-6835	A study of the differentiation of Murine ES cells [Scl+/hCD4 ES cells (Chung et al., 2002)] into hemangioblasts	transcription profiling by array	Mus musculus
E-TABM-166	Transcription profiling of heart tissue from rats that have undergone treadmill exercise or have been sedentary for different lengths of time	transcription profiling by array	Rattus norvegicus
E-MEXP-476	Transcription profiling of CD146 immunomagnetically enriched circulating endothelial cells (CECs) from healthy donors and patients with metastatic breast, colorectal, prostate, lung and renal cancer	transcription profiling by array	Homo sapiens
E-MEXP-561	Transcription profiling of human lymphatic endothelial cells response to Kaposi-sarcoma herpesvirus	transcription profiling by array	Homo sapiens
E-MEXP-820	Transcription profiling of synectin knock-out mouse primary endothelial cells before and after FGF2 induction	transcription profiling by array	Mus musculus
E-TABM-24	Transcription profiling of human umbilical vein endothelial cells (HUVECs) transduced with pMLV-MCS or pMLV-THAP1 retroviral expression vectors	transcription profiling by array	Homo sapiens
E-MEXP-757	Transcription profiling of mouse colon carcinomas over-expressing c-Myc	transcription profiling by array	Mus musculus
E-CBIL-17	Transcription profiling of pig aortic endothelium taken from regions of disturbed and undisturbed flow	transcription profiling by array	Sus scrofa
E-BASE-3	Transcription profiling of human endothelial cells after 40 h and 24 h exposure to BK virus	transcription profiling by array	Homo sapiens
E-SMDB-3543	Transcription profiling of mechanical shear effects on flexor tendon cells	transcription profiling by array	Mus musculus
E-MEXP-226	Transcription profiling of human HUVEC cells with internalised S. aureus	transcription profiling by array	Homo sapiens
E-SMDB-3505	Transcription profiling of famililal Mediterranean fever (FMF) to investigate the effect of colchicine	transcription profiling by array	Homo sapiens
E-MEXP-377	Transcription profiling of human coronary artery endothelial cells treated with ADMA at 2uM (a pathophysiological dose) and 100uM (a pharmacological dose), for 24h	transcription profiling by array	Homo sapiens
E-MEXP-417	Transcription profiling of human microvascular endothelial cells in systemic sclerosis	transcription profiling by array	Homo sapiens
E-CBIL-3	Transcription profiling of human aortic endothelial cells, HAEC treated with TNF-alpha amplified aRNA samples vs unamplified RNA samples	transcription profiling by array	Homo sapiens
E-MEXP-382	Transcription profiling of endothelial cells and dermal fibroblasts treated with anti-HCMV antibodies to induce modifications typical of scleroderma phenotype	transcription profiling by array	Homo sapiens
E-UMCU-9	Control over Control	transcription profiling by array	Homo sapiens
E-UMCU-8	Transcription profiling of human HUVEC cells exposed for 2, 4, 8 and 24 hours to (Z)-1-[N-(2-aminoethyl)-N-(2-ammonioethyl)amino]diazen-1-ium-1,2-diolate (DETA-NONOate) 250 uM	transcription profiling by array	Homo sapiens
E-UMCU-7	Transcription profiling of human HUVEC cells exposed to 250 uM DETA-NONOate for 4 hours in the presence and absence of 10 uM of the guanylate cyclase inhibitor 1H-[1,2,4]oxadiazolo-[4,3,2]quinoxalin-1-one (ODQ)	transcription profiling by array	Homo sapiens
E-UMCU-6	Transcription profiling of human HUVEC cells exposed to 1 mM sodium nitroprusside (SNP) for 2, 4, 8 and 24 hours vs untreated control cells	transcription profiling by array	Homo sapiens
E-UMCU-5	Transcription profiling of human HUVEC cells exposed to 0.1, 1 and 10 mM sodium nitroprusside (SNP) for 4 hours vs untreated control cells	transcription profiling by array	Homo sapiens
E-MEXP-256	Transcription profiling of human lymphatic endothelial cells treated with hepatocyte Growth Factor (HGF)	transcription profiling by array	Homo sapiens
E-MEXP-66	Transcription profiling of Kaposi sarcoma, normal skin and primary cells	transcription profiling by array	Homo sapiens
E-UMCU-2	Transcription profiling of human HUVEC (Human Umbilical Vein Endothelial Cells) cells exposed to heat shock (42 degrees Celcius) for different time points (1hr, 3 hrs, 6 hr and 12 hrs) and vs non heat-shock cells with varying amounts of external spikes added	transcription profiling by array	Homo sapiens
E-MTAB-6605	RNA-Seq of human aorticÂ endothelialÂ cells with lysophosphatidylinositol against untreated controls	RNA-seqÂ ofcodingÂ RNA	Homo sapiens
E-MTAB-6604	RNA-Seq of human aorticÂ endothelialÂ cells with lysophosphatidylcholine against untreated controls	RNA-seqÂ ofcodingÂ RNA	Homo sapiens
E-MTAB-5686	Determination of effects of propionate on gene expression in human cerebromicrovascularÂ endothelialÂ cell line hCMEC/D3	transcriptionprofilingÂ byarray	Homo sapiens
E-MTAB-6521	Microarray analysis of human umbilical veinÂ endothelialÂ cells (HUVECs) chronically irradiated with low dose-rate of ionizing radiation for one, three and six weeks	transcriptionprofilingÂ byarray	Homo sapiens
E-MTAB-5585	RNA-seq of human normal mammary gland cells FACS sorted into three populations: ALDH+, ALDH-CD44+CD24-, and ALDH-CD44-CD24+	RNA-seqÂ ofcodingÂ RNA	Homo sapiens
E-MTAB-5263	Effect of silencing DLC1 (Deleted in Liver Cancer 1) in Human Umbilical VeinÂ EndothelialÂ Cells (HUVEC)	transcriptionprofilingÂ byarray	Homo sapiens
E-MTAB-6173	Single cell RNA-Seq of the murine non-myocyte cardiac cellulome	RNA-seqÂ ofcodingÂ RNAfromÂ singlecells	Mus musculus
E-MTAB-6160	Transcriptome analysis of myeloid cells (neutrophils, macrophages and dendritic cells) isolated from the spinal cord of mice with experimental autoimmune encephalomyelitis (EAE)	transcriptionprofilingÂ byarray	Mus musculus
E-MTAB-5467	Extravillous trophoblast andÂ endothelialÂ cell crosstalk mediates leukocyte infiltration to the early remodelling decidual spiral arteriole wall	transcriptionprofilingÂ byarray	Homo sapiens
E-MTAB-5592	Factor VII activating protease (FSAP) regulates the expression of inflammatory genes in vascular smooth muscle andÂ endothelialÂ cells	transcriptionprofilingÂ byarray	Homo sapiens
E-MTAB-5754	Fe ions and X-ray radiation exposure of Est2-immortalised human coronary arteryÂ endothelialcells - 1 day and 7 days post-irradiation	transcriptionprofilingÂ byarray	Homo sapiens
E-MTAB-4860	Global gene expression profiling ofÂ endothelialcolony-forming cells from term and preterm neonates	transcriptionprofilingÂ byarray	Homo sapiens
E-MTAB-5921	RNA-Seq of murine lungÂ endothelialÂ cells stimulated with IFN-gamma and dexamethasone	RNA-seqÂ ofcodingÂ RNA	Mus musculus
E-MTAB-5207	Dynamic regulation of VEGF-inducible genes by an ERK-ERG-p300 transcriptional network	transcriptionprofilingÂ byarray	Homo sapiens
E-MTAB-2519	EphA3 silencing in Multiple MyelomaÂ EndothelialCells	transcriptionprofilingÂ byarray	Homo sapiens
E-MTAB-5054	Transcription profiling of human coronary arteryÂ endothelialÂ cells exposed to x-ray radiation - 1 day, 7 days, 14 days post-irradiation	transcriptionprofilingÂ byarray	Homo sapiens
E-GEOD-77239	Expression data from young and senescent HCAECs treated with proton pump inhibitors (omeprazole and lansoprazole)	transcriptionprofilingÂ byarray	Homo sapiens
E-MTAB-4066	RNA sequencing data of bone marrowÂ endothelialcell subpopulations type H, type E and type L	RNA-seqÂ ofcodingÂ RNA	Mus musculus
E-MTAB-4511	RNA-seq in HUVECs overexpressing Sox18 and treated with Sm4	RNA-seqÂ ofcodingÂ RNA	Homo sapiens
E-MTAB-4383	microRNA profiling by array of human umbilical venousÂ endothelialÂ cells (HUVECs) stimulated with bone morphogenetic protein 4 (BMP4)	microRNAprofilingÂ byarray	Homo sapiens
E-MTAB-4747	Bacterial cellulose carrier maintains nativeÂ endothelialÂ cell differentiation in vitro	RNA-seqÂ ofcodingÂ RNA	Homo sapiens
E-MTAB-4842	EndothelialÂ inhibition of the glycolytic activator PFKFB3 induces tumor vessel normalization, impairs metastasis and improves chemotherapy	RNA-seqÂ ofcodingÂ RNA	Mus musculus
E-MTAB-4266	microRNA profiling by array of PDGF-alpha overexpression in HUVECs and a human melanoma cell line	microRNAprofilingÂ byarray	Homo sapiens
E-MTAB-4261	Transcription profiling by array of PDGF-alpha overexpression in HUVECs and a human melanoma cell line	transcriptionprofilingÂ byarray	Homo sapiens
E-GEOD-78020	Comparison of gene expression between Human umbilical veinÂ endothelialÂ cells and Human liver sinusoidalÂ endothelialÂ cells	transcriptionprofilingÂ byarray	Homo sapiens
E-GEOD-75668	RNA-seq of brain mural cells and microvascular fragments	RNA-seqÂ ofcodingÂ RNA	Mus musculus
E-MEXP-3991	Transcription profiling by array of humanÂ endothelialÂ cells from colorectal carcinoma biopsies with high and low GBP-1 expression	transcriptionprofilingÂ byarray	Homo sapiens
E-MTAB-4897	Transcriptome analysis of HUVEC	RNA-seqÂ ofcodingÂ RNA	Homo sapiens
E-MTAB-3925	Transcription profiling of humanÂ endothelialÂ cells treated with Low Molecular Weight Fucoidan (LMWF)	transcriptionprofilingÂ byarray	Homo Sapiens
E-MTAB-5061	Single-cell RNA-seq analysis of human pancreas from healthy individuals and type 2 diabetes patients	RNA-seqÂ ofcodingÂ RNAfromÂ singlecells	Homo sapiens
E-GEOD-80469	ADTRP siRNA Microarray Data in HepG2 Cell Line	transcriptionprofilingÂ byarray	Homo sapiens
E-GEOD-60217	Adenosine-to-inosine RNA editing controls cathepsin S expression in atherosclerosis by enabling HuR-mediated post-transcriptional regulation	RNA-seqÂ ofcodingÂ RNA	Homo sapiens
E-GEOD-77881	ROSA26Foxf1; Tie2-cre lung gene expression analysis	transcription profiling by array	Mus musculus
E-GEOD-76340	Gene expression analysis of hematological malignancies and healthy (non-)hematopoietic cell types	transcriptionprofilingÂ byarray	Homo sapiens
E-GEOD-75793	Expression data from pulmonary arterialÂ endothelialÂ cells treated with siRNA control or siGLS in stiff or soft matrix	transcriptionprofilingÂ byarray	Homo sapiens
E-GEOD-76743	Implication of Long noncoding RNAs in theÂ endothelialÂ cell response to hypoxia revealed by RNA-sequencing	RNA-seqÂ ofcodingÂ RNA	Homo sapiens
E-GEOD-76741	Implication of Long noncoding RNAs in theÂ endothelialÂ cell response to hypoxia I	transcriptionprofilingÂ byarray	Homo sapiens
E-GEOD-76739	Implication of Long noncoding RNAs in theÂ endothelialÂ cell response to hypoxia II	transcriptionprofilingÂ byarray	Homo sapiens
E-GEOD-68371	Gene expression analysis of mouse lymphaticÂ endothelialÂ cells (LECs) from the subcapsular sinus (SS, afferent) and lymphatic sinus (LS, efferent)	transcriptionprofilingÂ byarray	Mus musculus
E-GEOD-69996	EndothelialÂ cell response to trophoblastic debris	transcriptionprofilingÂ byarray	Homo sapiens
E-GEOD-50146	Proteasome inhibition and oxidative biochemistry are synergistic triggers of metabolic heme toxicity (part 2)	transcriptionprofilingÂ byarray	Mus musculus
E-GEOD-50145	Proteasome inhibition and oxidative biochemistry are synergistic triggers of metabolic heme toxicity (part 1)	transcriptionprofilingÂ byarray	Mus musculus
E-GEOD-84345	Lack of adrenomedullin in mouseÂ endothelialÂ cells results in defective angiogenesis, enhanced vascular permeability, less metastasis, and more brain damage	RNA-seqÂ ofcodingÂ RNA	Mus musculus
E-GEOD-85468	Expression data from Human Umbilical VeinÂ EndothelialÂ Cells	transcriptionprofilingÂ byarray	Homo sapiens
E-GEOD-71159	Suppression of ischemia in arterial occlusive disease by JNK-promoted native collateral artery development	RNA-seqÂ ofcodingÂ RNA	Mus musculus
E-GEOD-74453	Identification of a novel risk factor for intracranial aneurysms in ADPKD using iPSC models	transcriptionprofilingÂ byarray	Homo sapiens
E-GEOD-74452	Identification of a novel risk factor for intracranial aneurysms in ADPKD using iPSC models [Affymetrix]	transcriptionprofilingÂ byarray	Homo sapiens
E-GEOD-74451	Identification of a novel risk factor for intracranial aneurysms in ADPKD using iPSC models [Agilent]	transcriptionprofilingÂ byarray	Homo sapiens
GSE103936	CD157 positive endothleilal stem cells in the liver	transcription profiling by array	Mus musculus
GSE16354	Infection of Lymphatic and Blood Vessel Endothelial Cells (LEC and BEC) with KSHV	transcription profiling by array	Homo sapiens

## Sheet: Supplementary Table 1b
Study	Title	Type	Organism
E-GEOD-47085	Scl specifies hemogenic endothelium and inhibits cardiogenesis via primed enhancers	ChIP-seq, transcription profiling by array, methylation profiling by high throughput sequencing, RNA-seq of coding RNA	Mus musculus
E-GEOD-37127	Positive and Negative Spatial Gradients of High Wall Shear Stress Have Different Effects on Endothelial Gene Expression	transcription profiling by array	Bos taurus
E-GEOD-42932	TGF-beta 1 effect on primary bovine aortic endothelial cells	transcription profiling by array	Bos taurus
E-GEOD-14546	Effect of PPAR? inhibition on pulmonary endothelial cell gene expression: Gene profiling in pulmonary hypertension	transcription profiling by array	Bos taurus, Ovis aries
E-GEOD-15086	Gene Expression Profiles of Sporadic Canine Hemangiosarcoma are Uniquely Associated with Breed	transcription profiling by array	Canis lupus familiaris
E-GEOD-22129	Gene Expression Profiling Identifies Inflammation and Angiogenesis as Distinguishing Features of Canine Hemangiosarcoma	transcription profiling by array	Canis lupus familiaris
E-GEOD-12909	Global Expression Analysis of Vasculogenesis Induction by Zebrafish Ets1-Related Protein	transcription profiling by array	Danio rerio
E-GEOD-65751	Lymphatic vessels arise from a niche of multipotent angioblasts within the floor of the cardinal vein	RNA-seq of coding RNA	Danio rerio
E-GEOD-35078	miR-221 is required for endothelial tip cell behaviors during vascular development	RNA-seq of non coding RNA	Danio rerio
E-GEOD-12012	RNAi profiling of zebrafish embryos to investigate regulation of zebrafish endothelial gene expression by miR-126	RNAi profiling by array	Danio rerio
E-GEOD-56015	Runx+ HSPC, kdrl+ endothelial, and negative cells sorted from DMSO- or Lycorine-treated 3 dpf zebrafish embryos	transcription profiling by array	Danio rerio
E-GEOD-41988	Targeting oncogene expression to endothelial cells induces proliferation of the myelo-erythroid lineage by repressing the notch pathway	RNA-seq of coding RNA	Danio rerio
E-GEOD-12039	Regulation of endothelial gene expression by miR-126 in human and zebrafish	transcription profiling by array	Danio rerio, Homo sapiens
E-GEOD-29869	A human ESC model for MLL-AF4 reveals an impaired early human hemato-endothelial specification	transcription profiling by array	Homo sapiens
E-GEOD-20978	Activated Notch-induced transcriptional profile modulation in human primary dermal lymphatic endothelial cells	transcription profiling by array	Homo sapiens
E-GEOD-26744	Adenosine-treated endothelial progenitor cells	transcription profiling by array	Homo sapiens
E-GEOD-28009	Aldosterone-inducible genes in mineralocorticoid receptor expressed human endothelial cell lines	transcription profiling by array	Homo sapiens
E-MTAB-2515	Analysis of gene expression changes in endothelial cells upon siRNA of VEGF, Foxo1 or both VEGF+Foxo1	transcription profiling by array	Homo sapiens
E-GEOD-15934	Analysis of Gene Expression changes in human intestinal endothelial-to-mesenchymal transition - TRANSFORMED GROUP	transcription profiling by array	Homo sapiens
E-GEOD-15933	Analysis of Gene Expression changes in human intestinal endothelial-to-mesenchymal transition - UNTREATED/CONTROL GROUP	transcription profiling by array	Homo sapiens
E-GEOD-33133	Analysis of the early transcriptome signature of infection of primary endothelial cells by Nipah virus vs. Nipah virus deleted for the expression of non-structural C protein	transcription profiling by array	Homo sapiens
E-GEOD-32902	Analysis of the early transcriptome signature of Nipah virus infection in primary endothelial cells	transcription profiling by array	Homo sapiens
E-GEOD-27252	Analysis of the human endothelial cell response to Borrelia burgdorferi wild-type and deleted in the gene encoding the integrin ligand P66 [experiment A]	transcription profiling by array	Homo sapiens
E-GEOD-23172	Analysis of the human endothelial cell response to pathogenic Leptospira interrogans vs. non-pathogenic Leptospira biflexa (Eahy1 data)	transcription profiling by array	Homo sapiens
E-GEOD-23173	Analysis of the human endothelial cell response to pathogenic Leptospira interrogans vs. non-pathogenic Leptospira biflexa (HMEC data)	transcription profiling by array	Homo sapiens
E-GEOD-21547	Angio-modulation in endothelial cells: an unexpected role of desmoglein-2 in regulating actin dynamics and its relevance to angiogenesis deregulation in systemic sclerosis	transcription profiling by array	Homo sapiens
E-GEOD-46825	Apelin/APJ signaling mediated by G alpha 13 and MEF2 in endothelial cells	transcription profiling by array	Homo sapiens
E-GEOD-18946	Apoptosis regulation by Kaposi?s sarcoma microRNAs	transcription profiling by array	Homo sapiens
E-MTAB-765	Brain endothelium gene expression during group B streptococcus (GBS) infection	transcription profiling by array	Homo sapiens
E-GEOD-20364	Breast cancer endothelial interaction	transcription profiling by array	Homo sapiens
E-GEOD-34379	Carboplatin-treated human retinal endothelial cells	transcription profiling by array	Homo sapiens
E-GEOD-69067	CD147 and downstream ADAMTSs promote the tumorigenesis of Kaposi sarcoma-associated herpesvirus	transcription profiling by array	Homo sapiens
E-GEOD-34850	CD34 marks angiogenic tip cells in human vascular endothelial cell cultures	transcription profiling by array	Homo sapiens
E-GEOD-34389	Cell leukostasis during organ-targeted chemotherapy in human retinal endothelial cells and rhesus macaques endothelial cells	transcription profiling by array	Homo sapiens
E-GEOD-37046	Combined microRNA/mRNA transcriptome analysis reveals angiogenic microRNAs-genes pathway of human late endothelial precursor cells	transcription profiling by array	Homo sapiens
E-GEOD-20986	Comparative Gene Expression Profiling of HUVEC and Ocular Vascular Endothelial Cells	transcription profiling by array	Homo sapiens
E-GEOD-60999	Comparison between type-I vascular endothelial cells (VECs) and type-II VECs	transcription profiling by array	Homo sapiens
E-GEOD-44302	Comparison of WAT EPCs vs WAT ASCs	transcription profiling by array	Homo sapiens
E-GEOD-25979	Comparison of EPC vs donor matched HUVEC	transcription profiling by array	Homo sapiens
E-GEOD-19735	Comparison of human embroynic stem cell derived vascular cells to mature human vascular and hematopoietic cells	transcription profiling by array	Homo sapiens
E-GEOD-22522	Comparison of the transcriptome of K-LEC spheroids to control LEC spheroids	transcription profiling by array	Homo sapiens
E-GEOD-31415	Comparison of WAT CD34+ vs LAF CD34+	transcription profiling by array	Homo sapiens
E-GEOD-19335	Control of endothelial sprouting by a Tel-CtBP complex	transcription profiling by array	Homo sapiens
E-GEOD-42672	Conversion of human fibroblast to endothelial cell by defined factors	transcription profiling by array	Homo sapiens
E-GEOD-40927	Conversion of human fibroblasts into vascular cells	transcription profiling by array, methylation profiling by array	Homo sapiens
E-GEOD-40793	Conversion of human fibroblasts into vascular cells (gene expression)	transcription profiling by array	Homo sapiens
E-GEOD-41946	Decidual Endothelial Cells (DEC) and endothelial cells from human skin (ADMEC)	transcription profiling by array	Homo sapiens
E-GEOD-49074	Derivation of endothelial colony forming cells from human pluripotent stem cells	RNA-seq of coding RNA	Homo sapiens
E-GEOD-38396	Dermal lymphatic endothelial cell response to type 2 diabetes [Homo sapiens]	transcription profiling by array	Homo sapiens
E-GEOD-56976	Development of gene expression signatures for ANP in HUVEC	transcription profiling by array	Homo sapiens
E-GEOD-57825	DHA effect on endothelial cells (HUVEC) under proinflammatory condition	transcription profiling by array	Homo sapiens
E-GEOD-17676	Differential Effects of TiO2 Nanotubes on Vascular Cells	transcription profiling by array	Homo sapiens
E-GEOD-22688	Differential endothelial cell gene expression by African Americans versus Caucasian Americans: A possible contribution to health disparity in vascular disease and cancer	transcription profiling by array	Homo sapiens
E-GEOD-57060	Differential Expression of Stress and Immune Response Pathway Transcripts and miRNAs in Normal Human Endothelial Cells Subjected to Fractionated or Single-Dose Radiation	transcription profiling by array	Homo sapiens
E-GEOD-56824	Differential Expression of Stress and Immune Response Pathway Transcripts and miRNAs in Normal Human Endothelial Cells Subjected to Fractionated or Single-Dose Radiation [miRNA]	transcription profiling by array	Homo sapiens
E-GEOD-57059	Differential Expression of Stress and Immune Response Pathway Transcripts and miRNAs in Normal Human Endothelial Cells Subjected to Fractionated or Single-Dose Radiation [mRNA]	transcription profiling by array	Homo sapiens
E-GEOD-49524	Differential expression profiles of human primary endothelial cells (HUVECs) from umbilical cords of Gestational Diabetic mothers	transcription profiling by array	Homo sapiens
E-GEOD-26341	Differentially regulated splice variants and systems biology analysis of Kaposi's Sarcoma-associated Herpesvirus-infected lymphatic endothelial cells	transcription profiling by array	Homo sapiens
E-GEOD-51253	Discovery of PDE7B as a novel effector of GBM growth by computational deconvolution of an in vitro physical coculture system	transcription profiling by array	Homo sapiens
E-GEOD-26953	Discovery of Shear- and Side-specific mRNAs and miRNAs in Human Aortic Valvular Endothelial Cells	transcription profiling by array	Homo sapiens
E-GEOD-54095	Early and late passage endothelial cells with or without PDCD10 downregulation	transcription profiling by array	Homo sapiens
E-GEOD-50112	Effect of Alloantibody and Complement on Endothelial Cells	transcription profiling by array	Homo sapiens
E-GEOD-60332	Effect of Glucocorticoids on lncRNA and mRNA Expression Profile of the Human Bone Microcirculatory Endothelial Cells	transcription profiling by array	Homo sapiens
E-GEOD-60333	Effect of Glucocorticoids on microRNA, lncRNA and mRNA Expression Profile of the Human Bone Microcirculatory Endothelial Cells	transcription profiling by array	Homo sapiens
E-GEOD-42596	Effect of topographical micropatterning on human endothelial cells	transcription profiling by array	Homo sapiens
E-GEOD-35171	Effect of VEGF on expressions of C2H2 zinc finger proteins in human umbilical vein endothelial cells	transcription profiling by array	Homo sapiens
E-GEOD-19816	Effect of von Willebrand factor on gene expression in HUVECs	transcription profiling by array	Homo sapiens
E-GEOD-70456	Effects of BMPR2 Loss in Human Pulmonary Artery Endothelial Cells	transcription profiling by array	Homo sapiens
E-GEOD-40613	Effects of co-culture of Endothelial Cells with Mesenchymal Stem Cells on Gene Expression	transcription profiling by array	Homo sapiens
E-GEOD-61000	Effects of differences in donors and passage numbers of endothelial progenitor cell (EPC)-derived vascular endothelial cells (VECs) on the phenotype determination of VECs (type-I versus type-II)	transcription profiling by array	Homo sapiens
E-GEOD-32710	Effects of E. coli Shiga toxin on the gene expression profile of human microvascular endothelial cells	transcription profiling by array	Homo sapiens
E-GEOD-37741	Effects of knockdown of Jmjd6 on human umbilical vein endothelial cells - gene and exon expression	transcription profiling by array	Homo sapiens
E-GEOD-80067	Effects of model chylomicron remants on gene expresssion in human aortic endothelial cells (HAEC)	transcription profiling by array	Homo sapiens
E-GEOD-40291	Efficient direct reprogramming of c-Kit? mature amniotic cells into endothelial cells by ETS factors and TGF? suppression	RNA-seq of coding RNA	Homo sapiens
E-GEOD-28511	Endothelial and Alveolar Rhabdomyosarcoma mRNA expression	transcription profiling by array	Homo sapiens
E-GEOD-25269	Endothelial cells present an innate resistance to glucocorticoid treatment: implications for therapy of primary vasculitis	transcription profiling by array	Homo sapiens
E-GEOD-45375	Endothelial cells require miR-214 to secrete exosomes that suppress senescence and induce angiogenesis in human and mouse endothelial cells	transcription profiling by array	Homo sapiens
E-MEXP-2891	endothelial differentiation of glioblastoma stem cells	transcription profiling by array	Homo sapiens
E-GEOD-72633	Endothelial NOTCH1 is suppressed by circulating lipids and antagonizes inflammation during atherosclerosis	transcription profiling by array	Homo sapiens
E-GEOD-42964	Endothelial Raf1 activation regulates arterial morphogenesis	transcription profiling by array	Homo sapiens
E-GEOD-56309	Endothelial to Mesenchymal Transition	transcription profiling by array	Homo sapiens
E-GEOD-72180	ER alpha rapid signaling is required for estrogen induced proliferation and migration of vascular endothelial cells	transcription profiling by array	Homo sapiens
E-GEOD-28943	Evaluation and comparison of the glyco-gene expression profile of endothelial cells stimulated with VEGF, bFGF and galectin-3	transcription profiling by array	Homo sapiens
E-GEOD-8852	Evaluation of the effects of shear stress on human dermal microvascular blood and lymphatic endothelial cells	transcription profiling by array	Homo sapiens
E-GEOD-35709	Evidence for the importance of OxPAPC interaction with cysteines in regulating endothelial cell function	transcription profiling by array	Homo sapiens
E-GEOD-27136	Expression changes in cultured endothelial cells upon infection with HHV-8	transcription profiling by array	Homo sapiens
E-GEOD-40960	Expression data from BMP9-treated human dermal microvascular endothelial cells (HMVEC-D)	transcription profiling by array	Homo sapiens
E-GEOD-33301	Expression data from control and COUP-TFII siRNA treated HUVEC cells	transcription profiling by array	Homo sapiens
E-GEOD-48786	Expression data from endothelial cells sorted from breast cancer cells MDA-MB231 as compared with normal endothelial cells	transcription profiling by array	Homo sapiens
E-GEOD-30781	Expression data from human corneal endothelial cells	transcription profiling by array	Homo sapiens
E-GEOD-53201	Expression data from human coronary artery endothelial cells treated with HDL components	transcription profiling by array	Homo sapiens
E-GEOD-23203	Expression data from human healthy and lupus EPCs/CACs, and healthy CD133+ bone marrow EPCs	transcription profiling by array	Homo sapiens
E-GEOD-26951	Expression data from human healthy CD133+ bone marrow EPCs	transcription profiling by array	Homo sapiens
E-GEOD-26949	Expression data from human healthy EPCs/CACs	transcription profiling by array	Homo sapiens
E-GEOD-26950	Expression data from human lupus EPCs/CACs	transcription profiling by array	Homo sapiens
E-GEOD-19882	Expression data from human lymphoma endothelium and reactive lymph node-derived endothelium	transcription profiling by array	Homo sapiens
E-GEOD-59226	Expression data from Human Umbilical Vein Endothelial Cell after influenza virus infection	transcription profiling by array	Homo sapiens
E-GEOD-42808	Expression data from human umbilical vein endothelial cells (HUVEC) treated with DMSO, telmisartan, or telmisartan and amlodipine	transcription profiling by array	Homo sapiens
E-GEOD-19098	Expression data from human umbilical vein endothelial cells (HUVECs) as a function of cell adhesion and VEGF exposure	transcription profiling by array	Homo sapiens
E-GEOD-44856	Expression data from Human Umbilical Vein Endothelial Cells (HUVECs) exposed to WT and V30M transthyretin (TTR)	transcription profiling by array	Homo sapiens
E-GEOD-76484	Expression data from human unbilical endothelial cells (HUVEC) irradiated with X-ray	transcription profiling by array	Homo sapiens
E-GEOD-46279	Expression data from HUVEC adenovirally overexpressing MEF2C	transcription profiling by array	Homo sapiens
E-GEOD-22325	Expression data from interleukin-stimulated HUVEC	transcription profiling by array	Homo sapiens
E-GEOD-78107	Expression data from serum-starved human umbilical vein endothelial cells that have been treated with scrambled (scr) or Map4k4 siRNA to knock down genes of interest 48 hours prior to harvest	transcription profiling by array	Homo sapiens
E-GEOD-51401	Expression data from tumor-associated endothelial cells of hepatocellular carcinoma	transcription profiling by array	Homo sapiens
E-GEOD-62510	Expression data from two sorted lymphatic endothelial cell (LEC) populations, podoplanin-high versus podoplanin low	transcription profiling by array	Homo sapiens
E-GEOD-59938	Expression data from vehicle and adrenomedullin treated human lymphatic endothelial cells	transcription profiling by array	Homo sapiens
E-GEOD-51754	Expression data of blood (BVEC) versus lymphatic (LVEC) vascular endothelial silenced for RhoB and VEZF1	transcription profiling by array	Homo sapiens
E-GEOD-37348	Expression data of human ES cells-derived CD34+CD43+CD45low cells (hemogenic endothelium-like cells) expanded upon overexpression of Sox17	transcription profiling by array	Homo sapiens
E-GEOD-27631	Expression data of human umbilical vein endothelial cells (HUVECs) treated with BMP-6 and BMP-9	transcription profiling by array	Homo sapiens
E-GEOD-50378	Expression data of HUVEC cells after PPAR?/? agonist and/or hypoxia treatment	transcription profiling by array	Homo sapiens
E-GEOD-32547	Expression data of HUVEC cells after statin treatment	transcription profiling by array	Homo sapiens
E-GEOD-32693	Expression data of statin treated HUVEC cells transfected siRNA KLF2 or KLF4	transcription profiling by array	Homo sapiens
E-GEOD-46684	Expression data: Venous malformation-causative TIE2-mutations mediate an AKT-dependent decrease in PDGFB	transcription profiling by array	Homo sapiens
E-GEOD-24093	Expression gene (angiocrine) profile of various activated endothelial cells	transcription profiling by array	Homo sapiens
E-GEOD-30169	Expression of human aortic endothelial cells treated with or without oxidized phospholipids (II)	transcription profiling by array	Homo sapiens
E-GEOD-60152	Expression profile of human lymphatic endothelial cells under static or oscillatory shear stress conditions in the presence or absence of FOXC2	transcription profiling by array	Homo sapiens
E-GEOD-19240	Expression profile of IL-1beta stimulated and non-stimulated endothelial cells	transcription profiling by array	Homo sapiens
E-GEOD-39396	Expression profiles of cell populations purified from human CRC (4 ways)	transcription profiling by array	Homo sapiens
E-GEOD-18035	Expression profiling after ICAP1 or constitutive active NOTCH1 over expression in human umbilical vein endothelial cells	transcription profiling by array	Homo sapiens
E-GEOD-52044	Expression profiling in Human Umbilical Vein Endothelial Cells (HUVEC)	transcription profiling by array	Homo sapiens
E-GEOD-21212	Expression profiling of Endothelial (EC) and Non-endothelial Cells	transcription profiling by array	Homo sapiens
E-GEOD-21723	Expression profiling of vascular endothelial cells using minimal input material	transcription profiling by array	Homo sapiens
E-GEOD-16573	FoxO3 modulates endothelial gene expression and function by direct and indirect mechanisms	transcription profiling by array	Homo sapiens
E-GEOD-28304	GATA2 in human vascular endothelial cells	transcription profiling by array	Homo sapiens
E-GEOD-37459	Gene array analysis of Human Umbilical Vein Endothelial Cells (HUVEC) transduced with lentivirus containing cDNA of NKX2,5 or GATA4 or GFP	transcription profiling by array	Homo sapiens
E-GEOD-27160	Gene expression analysis during morphogenesis of Human umbilical vein endothelial cells	transcription profiling by array	Homo sapiens
E-GEOD-10802	Gene Expression Analysis of Human Endometrial Endothelial Cells Exposed to Bisphenol A	transcription profiling by array	Homo sapiens
E-GEOD-20739	Gene expression analysis of miR-663 knockdown under shear stress in HUVEC	transcription profiling by array	Homo sapiens
E-GEOD-42216	Gene expression analysis of the immortalized human endothelial cell lines HMEC-1 and TIME	transcription profiling by array	Homo sapiens
E-GEOD-9869	Gene expression changes associated with the anti-angiogenic effect of KLK3 (PSA) on HUVECs	transcription profiling by array	Homo sapiens
E-GEOD-25014	Gene expression data of endothelium exposed to heme	transcription profiling by array	Homo sapiens
E-GEOD-50758	Gene expression from pericytes and endothelial cells	transcription profiling by array	Homo sapiens
E-GEOD-20929	Gene expression in human endothelial cell with innate immunity stimulation	transcription profiling by array	Homo sapiens
E-GEOD-32968	Gene expression in human umbilical cord endothelial cells following FoxP1 knockdown	transcription profiling by array	Homo sapiens
E-GEOD-20668	Gene expression in human umbilical cord endothelial cells following premiR-100 overexpression	transcription profiling by array	Homo sapiens
E-GEOD-49958	Gene expression in human umbilical cord vein and artery endothelial cells under physiological chronic normoxia (3% O2, PCN) and standard culture normoxia (21% O2, SCN)	transcription profiling by array	Homo sapiens
E-GEOD-45225	Gene expression of cultured HUVECs submitted to different shear stress in the presence or absence of stent procedure	transcription profiling by array	Homo sapiens
E-GEOD-38961	Gene expression of LDS-OECs	transcription profiling by array	Homo sapiens
E-GEOD-37045	Gene expression patterns of distinct human endothelial precursor cells	transcription profiling by array	Homo sapiens
E-GEOD-18014	Gene expression profile after CCM1 over expression in human umbilical vein endothelial cells	transcription profiling by array	Homo sapiens
E-GEOD-62348	Gene expression profile in HCAECs transfected with RNF213 siRNA	transcription profiling by array	Homo sapiens
E-GEOD-45171	Gene expression profile of endothelial cells maturated into brain-like endothelial cells	transcription profiling by array	Homo sapiens
E-GEOD-51661	Gene expression profile of human endothelial cells with or without nanoparticles	transcription profiling by array	Homo sapiens
E-GEOD-16997	Gene expression profiles of normal human mammary cell subpopulations FACS sorted based on expression of CD49f and EpCAM	transcription profiling by array	Homo sapiens
E-GEOD-43950	Gene expression profiling in endothelial precursor cells of patients protected from microvascular complications	transcription profiling by array	Homo sapiens
E-GEOD-23067	Gene expression profiling of endothelial cell apoptosis induced by serum withdrawal	transcription profiling by array	Homo sapiens
E-GEOD-24244	Gene expression profiling of four subpopulations in GBM	transcription profiling by array	Homo sapiens
E-GEOD-32984	Gene expression profiling of Human Umbilical Vein Endothelial Cells (HUVEC) after treatment with Erg or control antisense (GeneBloc)	transcription profiling by array	Homo sapiens
E-GEOD-31981	Gene expression profiling of human vascular cells following gene transfer	transcription profiling by array	Homo sapiens
E-GEOD-23069	Gene expression profiling of HUVEC after stimulation with an inflammatory mediator cocktail	transcription profiling by array	Homo sapiens
E-GEOD-23068	Gene expression profiling of HUVEC under basal (resting) conditions	transcription profiling by array	Homo sapiens
E-GEOD-83297	Gene expression profiling reveals novel protective effects of Aminaphtone on ECV304 endothelial cells	transcription profiling by array	Homo sapiens
E-GEOD-34628	Gene expression timecourse from Dengue virus infected human endothelial cells	transcription profiling by array	Homo sapiens
E-GEOD-60937	Gene profiles of HUVECs in different phosphate concentration	transcription profiling by array	Homo sapiens
E-GEOD-37091	Gene signature of young and replicative senescent human umbilical vein endothelial cells (HUVECs)	transcription profiling by array	Homo sapiens
E-GEOD-28656	Genes regulated by Nkx2-3 in human intestinal microvascular endothelial cells	transcription profiling by array	Homo sapiens
E-GEOD-63912	Genetic analysis reveals a longevity associated protein modulating endothelial function and angiogenesis	transcription profiling by array	Homo sapiens
E-GEOD-45750	Genome wide analysis of differential gene expression of PFKFB3 under- or overexpression upon inhibition or activation of notch signaling in endothelial cells	transcription profiling by array	Homo sapiens
E-GEOD-30780	Genome-wide analysis distinguishes hyperglycemia regulated epigenetic signatures of primary vascular cells (gene expression)	transcription profiling by array	Homo sapiens
E-GEOD-46328	Genome-wide analysis of each stage of EPCs differentiation	transcription profiling by array	Homo sapiens
E-GEOD-18956	Genome-wide analysis of human pulmonary artery endothelial cells after knockdown of either BMPRII or beta-catenin	transcription profiling by array	Homo sapiens
E-GEOD-55691	Genome-wide effect of conditioned media supernatant (CMS) derived from human endometrial stromal cells treated by long-acting progestin-only contraceptives (LAPCs) on Human endometrial endothelial cells	transcription profiling by array	Homo sapiens
E-GEOD-28326	Genome-wide profiling of endothelial progenitor cells in multiple myeloma	transcription profiling by array	Homo sapiens
E-GEOD-28331	Genome-wide profiling of endothelial progenitor cells in multiple myeloma: disease-relevant pathways and genomic markers	transcription profiling by array, comparative genomic hybridization by array	Homo sapiens
E-GEOD-43742	Genome-wide transcriptome comparison between primary cultures of human dermal microvascular endothelial cells and infantile hemangioma endothelial cells	transcription profiling by array	Homo sapiens
E-GEOD-44168	Geometric control of the coronary artery endothelial cell transcriptome	transcription profiling by array	Homo sapiens
E-GEOD-44167	Geometric control of the coronary artery endothelial cell transcriptome following serum starvation	transcription profiling by array	Homo sapiens
E-GEOD-43349	Geometric control of the coronary artery endothelial cell transcriptome following standard growth condition	transcription profiling by array	Homo sapiens
E-GEOD-49426	Global analysis of NFATc1 targets in human vascular endothelial cells	transcription profiling by array	Homo sapiens
E-GEOD-44926	Global gene expression analysis of vascular progenitors differentiated from human embryonic stem cells or induced pluripotent stem cells, corresponding donor starting cells, and mature human endothelial cells	transcription profiling by array	Homo sapiens
E-GEOD-54416	Global gene expression differences between blood- and lymphatic-specific endothelial colony forming cells	RNA-seq of coding RNA	Homo sapiens
E-GEOD-74322	Global gene expression differences between blood- and lymphatic-specific human dermal microvascular endothelial cells	RNA-seq of coding RNA	Homo sapiens
E-GEOD-29933	Glycan analysis of promary human lymphatic endothlial cells (LEX) in their resting and activated states, in normal and tumor tissues	transcription profiling by array	Homo sapiens
E-GEOD-35932	HIF1 is a master regulator of the adaptive gene expression to hypoxia	transcription profiling by array	Homo sapiens
E-GEOD-44064	High throughput gene expression analysis identifies reliable expression markers of human corneal endothelial cells	RNA-seq of coding RNA	Homo sapiens
E-GEOD-39397	Human CRC cell populations	transcription profiling by array	Homo sapiens
E-GEOD-12250	Human embryonic stem cells, differerentiated EBs and adult cells	transcription profiling by array	Homo sapiens
E-GEOD-29881	Human endothelial gene expression under estradiol and oxLDL treatments	transcription profiling by array	Homo sapiens
E-GEOD-54384	Human endothelial polyA+ RNA expression analysis	RNA-seq of coding RNA	Homo sapiens
E-GEOD-37631	Human Pluripotent Cell Derived Endothelial Cell Characterization	transcription profiling by array	Homo sapiens
E-GEOD-72485	Human pulmonary microvascular endothelial cells (HPMECs): Control siRNA vs HSP27 siRNA	transcription profiling by array	Homo sapiens
E-GEOD-55149	Human umbilical vascular endothelial cells: control vs. safrole oxide treatment	transcription profiling by array	Homo sapiens
E-GEOD-15494	Human umbilical vein endothelial cells (HUVECs) treated with fenofibrate	transcription profiling by array	Homo sapiens
E-GEOD-53550	HUVEC with/without VEGF-A treatment in 3D matrigel or 2D monoculture	transcription profiling by array	Homo sapiens
E-GEOD-23289	HUVECs cultured under normal or high laminar shear stress	transcription profiling by array	Homo sapiens
E-GEOD-40060	HUVECs with endogenous or overexpressed GPR4 treated with pH 8.4 (control) or pH 6.4 for 5 h	transcription profiling by array	Homo sapiens
E-GEOD-36837	Hypoxia effect on human umbilical vein endothelial cells - gene and exon expression	transcription profiling by array	Homo sapiens
E-GEOD-29903	Identification of inflammatory gene modules based on variations of human endothelial cell responses to oxidized lipids	transcription profiling by array	Homo sapiens
E-GEOD-29850	Identification of Notch targets in human endothelial cells	transcription profiling by array	Homo sapiens
E-GEOD-41616	Identification of Novel Molecular Markers through Transcriptomic Analysis in Human Fetal and Adult Corneal Endothelial Cells	RNA-seq of coding RNA	Homo sapiens
E-GEOD-20243	Identification of soluble factors overexpressed in brain endothelial cell (EC) lines compared to non-brain EC lines	transcription profiling by array	Homo sapiens
E-GEOD-39661	Identification of the hemogenic endothelial progenitor and its direct precursor in human pluripotent stem cell differentiation cultures	RNA-seq of coding RNA	Homo sapiens
E-GEOD-28117	IL-4 mediated gene expression profiles in vascular endothelial cells	transcription profiling by array	Homo sapiens
E-GEOD-44328	IL6 Related Cytokines Augment Angiogenesis in Nascent and Mature Human Endothelium Via JAK2 Signaling	transcription profiling by array	Homo sapiens
E-GEOD-41681	Influence of plasma from normal and preeclamptic women on HUVEC cells	transcription profiling by array	Homo sapiens
E-GEOD-35000	Interaction effects of knockdown of PML and TNFalpha treatment in HUVEC cells	transcription profiling by array	Homo sapiens
E-GEOD-19412	KLF2-induced actin shear fibers control both alignment to flow and JNK signaling in vascular endothelium	proteomic profiling by array, transcription profiling by array	Homo sapiens
E-GEOD-53551	Knockdown of LIVE1 in HUVEC compared to universal negative control	transcription profiling by array	Homo sapiens
E-GEOD-66503	KSHV G-protein-coupled receptor (GPCR) induced gene transcription in HUVEC cells	transcription profiling by array	Homo sapiens
E-GEOD-33984	KSHV regulation of gene expression in the human endothelial cell line EAHY	transcription profiling by array	Homo sapiens
E-GEOD-12679	Laser capture microdissection of endothelial and neuronal cells from human dorsolateral prefrontal cortex	transcription profiling by array	Homo sapiens
E-GEOD-67309	Low- and middle-dose of radiation on hNPC and HUVEC	transcription profiling by array	Homo sapiens
E-GEOD-51351	Marinobufagenin regulates gene expression in human brain microvascular endothelial cells in vitro	transcription profiling by array	Homo sapiens
E-GEOD-46471	Mechanisms of haptoglobin protection against hemoglobin peroxidation triggered endothelial damage	transcription profiling by array	Homo sapiens
E-GEOD-25145	MEK5 is Activated by Shear Stress, Activates ERK5 And Induces KLF4 To Modulate TNF Responses in Human Dermal Microvascular Endothelial Cells	transcription profiling by array	Homo sapiens
E-GEOD-17939	MEK5D-transfected HUVEC	transcription profiling by array	Homo sapiens
E-GEOD-34381	Melphalan-treated human retinal endothelial cells	transcription profiling by array	Homo sapiens
E-GEOD-37093	MicroRNA and Gene signatures of young and replicative senescent human umbilical vein endothelial cells	transcription profiling by array	Homo sapiens
E-GEOD-37043	microRNA expression profiles in far-infrared treated human endothelial precursor cells	transcription profiling by array	Homo sapiens
E-GEOD-37092	MicroRNA signature of young and replicative senescent human umbilical vein endothelial cells (HUVECs)	transcription profiling by array	Homo sapiens
E-GEOD-44694	MiR-155 promotes blood-brain barrier dysfunction in neuroinflammation	transcription profiling by array	Homo sapiens
E-GEOD-44692	MiR-155 promotes blood-brain barrier dysfunction in neuroinflammation (part 1)	transcription profiling by array	Homo sapiens
E-GEOD-44693	MiR-155 promotes blood-brain barrier dysfunction in neuroinflammation (part 2)	transcription profiling by array	Homo sapiens
E-GEOD-16908	miR-31 inhibits lymphatic lineage-specific differentiation in vitro and lymphatic vessel development in vivo	transcription profiling by array	Homo sapiens
E-GEOD-33115	Molecular changes induced by melanoma cell conditioned medium (MCM) in HUVEC cells	transcription profiling by array	Homo sapiens
E-GEOD-41610	mRNA expression after siRNA-mediated knock down of Enhancer of zeste homolog 2 (Ezh2) in human umbilical vein endothelial cells	transcription profiling by array	Homo sapiens
E-GEOD-37044	mRNA expression profiles in far-infrared treated human endothelial precursor cells	transcription profiling by array	Homo sapiens
E-GEOD-41180	mRNA profiles of WTAP siRNA-treated HUVECs	RNA-seq of coding RNA	Homo sapiens
E-GEOD-56285	N-octanoyl dopamine treatment of endothelial cells induces the unfolded protein response and results in hypometabolism and tolerance to hypothermia	transcription profiling by array	Homo sapiens
E-GEOD-48880	Notch and VEGF pathways play distinct but complementary roles in tumor angiogenesis	transcription profiling by array	Homo sapiens
E-GEOD-47466	Notch-HES1 signaling axis controls hemato-endothelial fate decisions of human embyronic and induced pluripotent cells	transcription profiling by array	Homo sapiens
E-GEOD-22166	Oxidoreductase transcript data from human umbilical vein endothelial cells	transcription profiling by array	Homo sapiens
E-MTAB-3692	Paracrine activation of hCMEC/D3 cells by LPS-stimulated macrophages	transcription profiling by array	Homo sapiens
E-GEOD-34512	PBEF Knockdown in HMVEC-LBI	transcription profiling by array	Homo sapiens
E-GEOD-43789	Physiological Vascular Permeability Requires Induction of Endothelial NR4A1 by Progesterone Receptor	ChIP-seq, RNA-seq of coding RNA	Homo sapiens
E-GEOD-43788	Physiological Vascular Permeability Requires Induction of Endothelial NR4A1 by Progesterone Receptor [RNA-Seq]	RNA-seq of coding RNA	Homo sapiens
E-GEOD-79218	Primary human microvascular endothelial cell transcriptome (mRNA) response to a wild type Mers-CoV (icMERS-CoV EMC2012)	transcription profiling by array	Homo sapiens
E-GEOD-43165	Profile of mRNAs associated with Ago (Argonaute) 1 in normoxic and hypoxic endothelial cells	transcription profiling by array	Homo sapiens
E-GEOD-15454	Profiling of filarial induced genes in lymphatic endothelial cells	transcription profiling by array	Homo sapiens
E-GEOD-19270	Progerin Expression in Endothelial Cells Induces Endothelial Dysfunction	transcription profiling by array	Homo sapiens
E-GEOD-50212	Propagation of Human corneal Endothelial Cells ? A Novel Dual Media Approach	transcription profiling by array	Homo sapiens
E-GEOD-51246	Regional difference in gene expression of proliferating human choroidal endothelial cells	transcription profiling by array	Homo sapiens
E-GEOD-12011	Regulation of human endothelial gene expression by miR-126	transcription profiling by array	Homo sapiens
E-GEOD-48006	Regulation of NF-?B signaling by miR-21-3p and miR-27a-5p in Response to Oxidized Phospholipids in Human Aortic Endothelial Cells	transcription profiling by array	Homo sapiens
E-GEOD-57662	Reprogramming of Endothelium Into Hematopoietic Progenitors by Defined Factors and Vascular Induction	RNA-seq of coding RNA	Homo sapiens
E-GEOD-46248	Reversal of Flow-Direction is A Critical Mechanical Stimulus for Full Activation of Endothelial Arteriogenesis Signaling Pathways	transcription profiling by array	Homo sapiens
E-GEOD-59462	RMECs: hypoxia-induced group vs. paired untreated group	transcription profiling by array	Homo sapiens
E-GEOD-16356	RNAi knock down of MAFin human lymphatic endothelial cells	transcription profiling by array	Homo sapiens
E-GEOD-15499	RNAi of human HUVEC cells knocked down for HDAC isoenzymes reveals sHDAC5 is a repressor of angiogenesis and determines the angiogenic gene expression pattern of endothelial cells	RNAi profiling by array	Homo sapiens
E-GEOD-12846	RNAi profiling of human lymphatic endothelial cells after knockdown of Prox1 and/or NR2F2	RNAi profiling by array	Homo sapiens
E-GEOD-79160	RNA-seq analysis of control and podoplanin knockdown lymphatic endothelial cells	RNA-seq of coding RNA	Homo sapiens
E-GEOD-45176	RNA-seq expression analysis to determine expression profile similarities between fibroblasts, induced endothelial cells from fibroblasts, and human dermal microvascular endothelial cells	RNA-seq of coding RNA	Homo sapiens
E-GEOD-27443	RNA-Seq of rRNA depleted circulating endothelial progenitor cells (cEPCs) in trisomy 21 and euploid samples	RNA-seq of coding RNA, RNA-seq of non coding RNA	Homo sapiens
E-GEOD-17814	Role of zyxin in the tension-induced expression change in endothelial cells	transcription profiling by array	Homo sapiens
E-GEOD-33768	S100A8 treatment on gene expression of human umbilical vascular endothelial cells	transcription profiling by array	Homo sapiens
E-GEOD-46503	Selective suppression of endothelial cytokine production by progesterone receptor	ChIP-seq, RNA-seq of coding RNA	Homo sapiens
E-GEOD-46502	Selective suppression of endothelial cytokine production by progesterone receptor [RNA-seq]	RNA-seq of coding RNA	Homo sapiens
E-GEOD-47157	Shear Stress and NOTCH1 Regulate Calcification Related Genes in Human Aortic Valve Endothelium (RNA-Seq)	RNA-seq of coding RNA	Homo sapiens
E-GEOD-44444	shRNA mediated knock-down of Tal1 in human Endothelial Colony Forming Cells (ECFCs)	transcription profiling by array	Homo sapiens
E-GEOD-10479	Significant differential expression genes from HUVECs induced by bg-CAT	transcription profiling by array	Homo sapiens
E-GEOD-56144	Site-Specific Association with Host and Viral Chromatin by KSHV LANA and its Reversal during Lytic Reactivation	ChIP-seq, RNA-seq of coding RNA	Homo sapiens
E-GEOD-63283	Slit2 modifies VEGF-induced angiogenic responses in rabbit skeletal muscle by inducing capillary sprouting and decreasing vascular permeability via reduced eNOS activity	RNA-seq of coding RNA	Homo sapiens
E-GEOD-15495	Streptococcus agalactiae induced gene expression in human coronar artery endothelial cells	transcription profiling by array	Homo sapiens
E-GEOD-46262	Studies on progenitor endothelial cells; exploring mechanisms for improvement of cardiovascular diseases	transcription profiling by array	Homo sapiens
E-GEOD-34259	Study of the effect on indoxyl sulfate on endothelial gene expression	transcription profiling by array	Homo sapiens
E-GEOD-44546	TAL1 in human Endothelial Colony-Forming Cells	ChIP-seq, transcription profiling by array	Homo sapiens
E-GEOD-40403	The downstream molecules of Notch signaling in vascular endothelial cell senescence	transcription profiling by array	Homo sapiens
E-GEOD-15483	The effect of fenofibrate on endothelial cells	transcription profiling by array	Homo sapiens
E-GEOD-15482	The effect of PPARa siRNA on endothelial cells treated with fenofibrate	transcription profiling by array	Homo sapiens
E-GEOD-44598	The effect of Sparstolonin B (SsnB) on gene expression	transcription profiling by array	Homo sapiens
E-GEOD-44596	The effect of Sparstolonin B (SsnB) on gene expression in HCAECs	transcription profiling by array	Homo sapiens
E-GEOD-44597	The effect of Sparstolonin B (SsnB) on gene expression in HUVECs	transcription profiling by array	Homo sapiens
E-GEOD-27870	The effect of TNFa on endothelial cells	transcription profiling by array	Homo sapiens
E-GEOD-26295	The effects of 3OC12-HSL on global gene expression in primary human aortic endothelial cells (HAEC)	transcription profiling by array	Homo sapiens
E-GEOD-29238	The effects of knockdown of PML by different individual siRNAs in HUVEC cells	transcription profiling by array	Homo sapiens
E-GEOD-34059	The expression of inflammatory genes in endothelial cells is inhibited by N-octanoyl dopamine via modulation of the NFkB pathway	transcription profiling by array	Homo sapiens
E-GEOD-46022	The genome expression profile of human umbilical vein endothelial cells (HUVECs) overexpressing miR-146a	transcription profiling by array	Homo sapiens
E-GEOD-44368	The human placental sexome differs between trophoblast epithelium and villous vessel endothelium	transcription profiling by array	Homo sapiens
E-GEOD-28806	The temporal dynamics of differential gene expression in human alveolar epithelial and endothelial cells interacting with the human pathogenic mould Aspergillus fumigatus in vitro	transcription profiling by array	Homo sapiens
E-GEOD-29932	To identify specific glycosylated structures on brain endothelial cells that mediate rolling, adhesion, and diapedesis of leukocytes in the brain	transcription profiling by array	Homo sapiens
E-MTAB-3277	Transcription profile by array of endothelial colony-forming cells comparing those dervied from placenta endothelial progenitor cells and those from umbilical cord blood endothelial progenitor cells	transcription profiling by array	Homo sapiens
E-MEXP-3075	Transcription profiling by array of H. sapiens endothelial human cells derived from endothelial progenitor (EPCs) to investigate response to hypoxic exposure stress	transcription profiling by array	Homo sapiens
E-MEXP-3802	Transcription profiling by array of HDMVEC, Fibroblast cells, as well as human glioblastoma brain tumor cell line (U87) to investigate the effect of Everolimus (RAD001)	transcription profiling by array	Homo sapiens
E-MEXP-3725	Transcription profiling by array of human akt-activated endothelial cells and mesenchymal progenitors to compare the cytokines and membrane factors that are differentially expressed	transcription profiling by array	Homo sapiens
E-MEXP-3271	Transcription profiling by array of human angiosarcomas	transcription profiling by array	Homo sapiens
E-MEXP-3746	Transcription profiling by array of human aortic endothelial cells after treatment with IFN-alpha in order to determine whether IFN-alpha can directly activate the endothelium	transcription profiling by array	Homo sapiens
E-MEXP-2769	Transcription profiling by array of human circulating endothelial cells before and after Iloprost infusion in patients with progressive Systemic sclerosis and healthy controls	transcription profiling by array	Homo sapiens
E-GEOD-20504	Transcription profiling by array of human cord blood derived endothelial colony forming cells grown in serum-free conditions	transcription profiling by array	Homo sapiens
E-MTAB-312	Transcription profiling by array of human down syndrome progenitor cells to investigate impairment of circulating endothelial progenitors	transcription profiling by array	Homo sapiens
E-MTAB-1510	Transcription profiling by array of human embryonic stem cells undergoing directed differentiation to endothelial cells to identify key transcription changes during differentiation	transcription profiling by array	Homo sapiens
E-GEOD-9196	Transcription profiling by array of human embryonic stem cells, embryoid bodies, blast cells, breast epithelial cells, leukocytes, endothelial cells and stromal cells	transcription profiling by array	Homo sapiens
E-MEXP-2771	Transcription profiling by array of human endothelial cell monolayers treated with homocysteinylated albumin	transcription profiling by array	Homo sapiens
E-SGRP-3	Transcription profiling by array of human endothelial cells after treatment with erythrocytes infected with Plasmodium falciparum and/or TNF-alpha	transcription profiling by array	Homo sapiens
E-MEXP-3071	Transcription profiling by array of human endothelial progenitor and mesenchymal stem cells	transcription profiling by array	Homo sapiens
E-MEXP-3762	Transcription profiling by array of human glomerular endothelial cells treated with microvesicles derived from endothelial progenitor cells	transcription profiling by array	Homo sapiens
E-MTAB-1173	Transcription profiling by array of human HUVEC, HCAEC and MM6 cell lines for mechanistic investigation of the impact of cigarette smoke on adhesion between monocytes and endothelial cells in vitro	transcription profiling by array	Homo sapiens
E-MEXP-3693	Transcription profiling by array of human islet endothelial cells (hIECs) stimulated with or without 50 ug/ml of islet-derived extracellular vesicles for 12 and 24 hours	transcription profiling by array	Homo sapiens
E-MEXP-3900	Transcription profiling by array of human liver sinusoidal endothelial cells (LSECs) treated with IFN-a	transcription profiling by array	Homo sapiens
E-GEOD-2638	Transcription profiling by array of human mammary epithelial cells (HMEC) stimulated with TNF vs. controls reveals TNF induces distinct expression programs	transcription profiling by array	Homo sapiens
E-MTAB-1536	Transcription profiling by array of human mesenchymal stem cells and endothelial cells to investigate down-regulation of cytokine-induced leukocyte recruitment	transcription profiling by array	Homo sapiens
E-MEXP-3299	Transcription profiling by array of human pacental endothelial cells treated with fetal HDL	transcription profiling by array	Homo sapiens
E-GEOD-18521	Transcription profiling by array of human papillary serous ovarian adenocarcinoma tissue and HUVEC and OVCA429 cell lines after treatment with recombinant MAGP2	transcription profiling by array	Homo sapiens
E-MTAB-2495	Transcription profiling by array of human pulmonary arterial endothelial cells (PAECs) and blood outgrowth endothelial cells (BOECs) from healthy subjects stimulated with BMP9, BMP2 or BMP6	transcription profiling by array	Homo sapiens
E-GEOD-4567	Transcription profiling by array of human pulmonary artery endothelial cells cultured with ultrafine air pollutant particles	transcription profiling by array	Homo sapiens
E-TABM-765	Transcription profiling by array of human pulmonary valve endothelial cells after treatment with vascular endothelial growth factor with and without cyclosporin A	transcription profiling by array	Homo sapiens
E-GEOD-16357	Transcription profiling by array of human skin from patients with Kaposi sarcoma and epithelial cells infected with Kaposi sarcoma associated herpes virus	transcription profiling by array	Homo sapiens
E-MEXP-2972	Transcription profiling by array of human tubular endothelial cells cultured in hypoxic conditions and treated or not with microvesicles derived from endothelial progenitor cells	transcription profiling by array	Homo sapiens
E-GEOD-2639	Transcription profiling by array of human umbilical vein endothelial cells (HUVEC) stimulated with TNF vs. controls reveals TNF induces distinct expression programs	transcription profiling by array	Homo sapiens
E-GEOD-9055	Transcription profiling by array of human umbilical vein endothelial cells after time course treatment with TNF-alpha	transcription profiling by array	Homo sapiens
E-MEXP-1227	Transcription profiling by array of human umbilical vein endothelial cells exposed to pulsed or continuous estradiol	transcription profiling by array	Homo sapiens
E-GEOD-20745	Transcription profiling by array of human umbilical vein endothelial cells expressing miR-17	transcription profiling by array	Homo sapiens
E-GEOD-18913	Transcription profiling by array of human umbilical vein endothelial cells with RNAi-mediated knock-down of Egr-3 after treatment with vascular endothelial growth factor	transcription profiling by array	Homo sapiens
E-GEOD-13712	Transcription profiling by array of human young and senescent HUVECs under static and laminar shear stress conditions	transcription profiling by array	Homo sapiens
E-GEOD-13637	Transcription profiling by array of HUVEC cells after infection with H5N1 influenza virus	transcription profiling by array	Homo sapiens
E-GEOD-23909	Transcription profiling by array of HUVEC cells after treatment with valproic acid	transcription profiling by array	Homo sapiens
E-GEOD-37376	Transcription profiling by high throughput sequencing of human aortic endothelial cell treated with TSA	RNA-seq of coding RNA	Homo sapiens
E-MEXP-476	Transcription profiling of CD146 immunomagnetically enriched circulating endothelial cells (CECs) from healthy donors and patients with metastatic breast, colorectal, prostate, lung and renal cancer	transcription profiling by array	Homo sapiens
E-MEXP-3540	Transcription profiling of certolizumab pegol attenuation of the proinflammatory state in endothelial cells	transcription profiling by array	Homo sapiens
E-GEOD-10804	Transcription profiling of endothelial cells (EC) isolated from the unique vasculature of the corpus cavernosum to provide a human cavernosal endothelial cell phenotype	transcription profiling by array	Homo sapiens
E-MEXP-382	Transcription profiling of endothelial cells and dermal fibroblasts treated with anti-HCMV antibodies to induce modifications typical of scleroderma phenotype	transcription profiling by array	Homo sapiens
E-GEOD-3998	Transcription profiling of four human prostate cell types	transcription profiling by array	Homo sapiens
E-MTAB-150	Transcription profiling of Homo Sapiens Human Umbilical Endothelial Cells normal vs treated with TNF to investigate effect of TNF-alpha on microRNAs levels	transcription profiling by array	Homo sapiens
E-GEOD-5556	Transcription profiling of human aortic endothelial cells treated with with oligomeric procyanidins extracts	transcription profiling by array	Homo sapiens
E-CBIL-45	Transcription profiling of human aortic endothelial cells with miR-10a knock down	transcription profiling by array	Homo sapiens
E-CBIL-3	Transcription profiling of human aortic endothelial cells, HAEC treated with TNF-alpha amplified aRNA samples vs unamplified RNA samples	transcription profiling by array	Homo sapiens
E-GEOD-9877	Transcription profiling of human blood outgrowth endothelial cells from patients with sickle cell anemia with predicted stroke risk	transcription profiling by array	Homo sapiens
E-GEOD-17078	Transcription profiling of human blood outgrowth endothelial cells of 3 members of Kindred Vermont II - cell adhesion molecule 1 (CADM1): a novel risk factor for venous thrombosis	transcription profiling by array	Homo sapiens
E-GEOD-14230	Transcription profiling of human bone marrow endothelial cells in patients with multiple myeloma	transcription profiling by array	Homo sapiens
E-MEXP-1989	Transcription profiling of human brain endothelial cells treated with TNF then incubated with platelets, P.falciparum-parasited red blood cells or normal red blood cells	transcription profiling by array	Homo sapiens
E-AFMX-5	Transcription profiling of human cell lines and tissues (GNF/Novartis)	transcription profiling by array	Homo sapiens
E-GEOD-12131	Transcription profiling of human cells treated with Bacillus anthracis lethal toxin (LT)-intoxicated HUVECs monolayers	transcription profiling by array	Homo sapiens
E-RZPD-19	Transcription profiling of human colon microvascular endothelium	transcription profiling by array	Homo sapiens
E-MEXP-377	Transcription profiling of human coronary artery endothelial cells treated with ADMA at 2uM (a pathophysiological dose) and 100uM (a pharmacological dose), for 24h	transcription profiling by array	Homo sapiens
E-RZPD-14	Transcription profiling of human dermal endothelial cells treated with 10ng/ml VEGF and 20ng/ml basic Fibroblast Growth Factor (bFGF) for 6h	transcription profiling by array	Homo sapiens
E-RZPD-15	Transcription profiling of human dermal endothelial cells treated with 10ng/ml VEGF for 6h	transcription profiling by array	Homo sapiens
E-RZPD-20	Transcription profiling of human dermal endothelial cells treated with 200ng/ml human recombinant endostatin for 6h	transcription profiling by array	Homo sapiens
E-RZPD-16	Transcription profiling of human dermal endothelial cells treated with 20ng/ml basic Fibroblast Growth Factor (bFGF) for 6h	transcription profiling by array	Homo sapiens
E-RZPD-10	Transcription profiling of human dermal enothelial cells treated with 200ng/ml human recombinant endostatin (Pichia Pastoris)	transcription profiling by array	Homo sapiens
E-TABM-374	Transcription profiling of human dermal fibroblasts and lung microvascular endothelial cells irradiated with iron ions	transcription profiling by array	Homo sapiens
E-TABM-379	Transcription profiling of human dermal fibroblasts and lung microvascular endothelial cells irradiated with protons	transcription profiling by array	Homo sapiens
E-TABM-315	Transcription profiling of human dermal microvascular endothelial, fibroblast, and glioblastoma cells treated with mycophenolic acid	transcription profiling by array	Homo sapiens
E-GEOD-7850	Transcription profiling of human donor-matched retinal and choroidal vascular endothelial cells	transcription profiling by array	Homo sapiens
E-GEOD-7846	Transcription profiling of human endometrial endothelial cells of eutopic endometrium of patients with endometriosis compared with control	transcription profiling by array	Homo sapiens
E-GEOD-3920	Transcription profiling of human endothelial and fibroblast cells isolated from umbilical cord veins treated with interferons to identify genes regulated by interferons	transcription profiling by array	Homo sapiens
E-BASE-3	Transcription profiling of human endothelial cells after 40 h and 24 h exposure to BK virus	transcription profiling by array	Homo sapiens
E-GEOD-9578	Transcription profiling of human endothelial cells or fibroblasts infected with HCMV virus reveals different cell types have different transcriptional responses	transcription profiling by array	Homo sapiens
E-MEXP-2256	Transcription profiling of human endothelial cells UPR signature and concomitant activation of multiple signaling pathways in cells exposed to hGX sPLA2 modified LDL	transcription profiling by array	Homo sapiens
E-GEOD-16683	Transcription profiling of human endothelial gene expression under estradiol treatment	transcription profiling by array	Homo sapiens
E-GEOD-2040	Transcription profiling of human endothelial progenitor cells (EPC) vs. human umbilical vein endothelial cells (HUVEC) vs. CD14+ monocytes	transcription profiling by array	Homo sapiens
E-GEOD-9089	Transcription profiling of human ES, EB and Blast cells (BL) differentiation in hemangioblasts - reanalysis of GSE8884 samples with endothelial samples from GSE3998	transcription profiling by array	Homo sapiens
E-TABM-424	Transcription profiling of human gastric cancer endothelial cells and normal tissue endothelial cells	transcription profiling by array	Homo sapiens
E-GEOD-5474	Transcription profiling of human HMEC after stimulation with MRP8/MRP14	transcription profiling by array	Homo sapiens
E-GEOD-17777	Transcription profiling of human HMVEC cells treated with vascular endothelial growth factor, anthrax edema toxin, and an Epac activator	transcription profiling by array	Homo sapiens
E-GEOD-4646	Transcription profiling of human HUVEC cell line infected with Neisseria meningitidis wild type and mutants vs uninfected sampled at 3 time points reveals meningococcal adhesion suppresses proapoptotic gene expression and promotes expression of genes supporting early embryonic and cytoprotective signaling of human endothelial cells	transcription profiling by array	Homo sapiens
E-UMCU-8	Transcription profiling of human HUVEC cells exposed for 2, 4, 8 and 24 hours to (Z)-1-[N-(2-aminoethyl)-N-(2-ammonioethyl)amino]diazen-1-ium-1,2-diolate (DETA-NONOate) 250 uM	transcription profiling by array	Homo sapiens
E-UMCU-5	Transcription profiling of human HUVEC cells exposed to 0.1, 1 and 10 mM sodium nitroprusside (SNP) for 4 hours vs untreated control cells	transcription profiling by array	Homo sapiens
E-UMCU-6	Transcription profiling of human HUVEC cells exposed to 1 mM sodium nitroprusside (SNP) for 2, 4, 8 and 24 hours vs untreated control cells	transcription profiling by array	Homo sapiens
E-UMCU-7	Transcription profiling of human HUVEC cells exposed to 250 uM DETA-NONOate for 4 hours in the presence and absence of 10 uM of the guanylate cyclase inhibitor 1H-[1,2,4]oxadiazolo-[4,3,2]quinoxalin-1-one (ODQ)	transcription profiling by array	Homo sapiens
E-GEOD-7355	Transcription profiling of human HUVEC cells infected with Candida	transcription profiling by array	Homo sapiens
E-MEXP-226	Transcription profiling of human HUVEC cells with internalised S. aureus	transcription profiling by array	Homo sapiens
E-GEOD-16051	Transcription profiling of human HUVEC ells ectotopically expressing K13	transcription profiling by array	Homo sapiens
E-GEOD-973	Transcription profiling of human HUVEC IL-1 stimulated cells	transcription profiling by array	Homo sapiens
E-GEOD-13736	Transcription profiling of human HUVEC innate immune response	transcription profiling by array	Homo sapiens
E-GEOD-10601	Transcription profiling of human HUVEC T-cell (CD40L+) induced, anti-CD40-siRNA treated	transcription profiling by array	Homo sapiens
E-GEOD-9677	Transcription profiling of human HUVECs before and after Angiopoietin stimulation	transcription profiling by array	Homo sapiens
E-GEOD-837	Transcription profiling of human HUVECs treated with the angiogenic factors VEGF-A and PlGF in low or high serum media	transcription profiling by array	Homo sapiens
E-RZPD-12	Transcription profiling of human hypoxia trated HDMVEC cells	transcription profiling by array	Homo sapiens
E-RZPD-11	Transcription profiling of human hypoxia trated HDMVEC cells	transcription profiling by array	Homo sapiens
E-MEXP-2511	Transcription profiling of human immortalized pancreatic islet endothelial cells incubated with EPC-derived microvesicles	transcription profiling by array	Homo sapiens
E-MEXP-2452	Transcription profiling of human intestinal versus dermal lymphatic endothelial cells	transcription profiling by array	Homo sapiens
E-GEOD-16547	Transcription profiling of human LEC cells reveals KSHV manipulates notch signaling by upregulating Dll4 and JAG1 to alter cell cycle gene expression in	transcription profiling by array	Homo sapiens
E-GEOD-5883	Transcription profiling of human lung microvascular endothelial cells response to LPS over time	transcription profiling by array	Homo sapiens
E-RZPD-18	Transcription profiling of human lung microvascular endothelium	transcription profiling by array	Homo sapiens
E-GEOD-16355	Transcription profiling of human lymphatic edothelial cells transfected with the KSHV microRNA cluster	transcription profiling by array	Homo sapiens
E-MEXP-561	Transcription profiling of human lymphatic endothelial cells response to Kaposi-sarcoma herpesvirus	transcription profiling by array	Homo sapiens
E-MEXP-256	Transcription profiling of human lymphatic endothelial cells treated with hepatocyte Growth Factor (HGF)	transcription profiling by array	Homo sapiens
E-GEOD-1644	Transcription profiling of human macrophage Mono-Mac-6 cell or HUVEC cell one treated with leukotriene	transcription profiling by array	Homo sapiens
E-GEOD-3601	Transcription profiling of human mature endothelial and endothelial cell progenitors treated with Lentiviral gene delivery of vMIP-II as an angiogenesis model	transcription profiling by array	Homo sapiens
E-GEOD-8699	Transcription profiling of human melanoma-endothelial cells co-cultured vs controls to investigate cellular communication	transcription profiling by array	Homo sapiens
E-MEXP-417	Transcription profiling of human microvascular endothelial cells in systemic sclerosis	transcription profiling by array	Homo sapiens
E-GEOD-3891	Transcription profiling of human microvascular endothelial cells undergoing proliferation or tubulogenesis	transcription profiling by array	Homo sapiens
E-MEXP-1178	Transcription profiling of human mono or co-cultured HMEC-1 and HK-2 cells to identify the influence of microvascular endothelial cells on transcriptional regulation of proximal tubular epithelial cells	transcription profiling by array	Homo sapiens
E-MEXP-854	Transcription profiling of human peripheral blood monocytes after constitutive adhesion to naive human umbilical vein endothelial cells (HUVEC) to investigate changes in gene expression patterns	transcription profiling by array	Homo sapiens
E-GEOD-9861	Transcription profiling of human primary brain microvascular endothelial cell to investigate the effect of treatment with Plasmodium falciparum infected erythrocytes	transcription profiling by array	Homo sapiens
E-GEOD-1377	Transcription profiling of human primary dermal endothelial cells infects with Kaposis sarcoma-associated herpes virus vs. controls	transcription profiling by array	Homo sapiens
E-GEOD-2450	Transcription profiling of human primary HUVECs and an immortalized HUVEC cell line treated with atorvastatin and/or mevalonate	transcription profiling by array	Homo sapiens
E-MTAB-4152	Transcription profiling of human primary osteoblasts to study the effect of direct or indirect co-culture with human umbilical vein endothelial cells	transcription profiling by array	Homo sapiens
E-GEOD-6489	Transcription profiling of human pulmonary microvascular entdothelial cells infected with human Herpesvirus-8	transcription profiling by array	Homo sapiens
E-GEOD-12792	Transcription profiling of human renal proximal tube endothelial cells at 24h and 1%oxygen	transcription profiling by array	Homo sapiens
E-GEOD-12155	Transcription profiling of human samples after exercise training to characterize a colony assay used to investigate endothelial progenitor cells	transcription profiling by array	Homo sapiens
E-GEOD-7190	Transcription profiling of human slow flow venous malformations and normal saphenous veins	transcription profiling by array	Homo sapiens
E-GEOD-7132	Transcription profiling of human tumor-conditioned versus quiescent HUVEC cells, and 5-aza-2a??-deoxycytidine and trichostatin AI treated cells to identify epigenetically silenced genes	transcription profiling by array	Homo sapiens
E-MTAB-1388	Transcription profiling of human umbilical cord blood derived Outgrowth Endothelial Cells (OECs) at early and late passages to study how senescence affects the gene expression profile of OECs	transcription profiling by array	Homo sapiens
E-GEOD-16962	Transcription profiling of human umbilical vein cells under/over expressing mir-210	transcription profiling by array	Homo sapiens
E-GEOD-10710	Transcription profiling of human umbilical vein endothelial cells (HUVEC) cultured under retroviral transduction, on different culture substrates and in different geometries	transcription profiling by array	Homo sapiens
E-GEOD-1518	Transcription profiling of human umbilical vein endothelial cells (HUVEC) exposed to sheer stress and intraluminal pressure	transcription profiling by array	Homo sapiens
E-GEOD-3589	Transcription profiling of human umbilical vein endothelial cells (HUVEC) treated with thrombin and leukotriene D4 (LTD4) with ethanol controls to delinate Cysteinyl leukotrienes mode of action	transcription profiling by array	Homo sapiens
E-GEOD-15464	Transcription profiling of human umbilical vein endothelial cells (HUVEC) treated with VEGF-A	transcription profiling by array	Homo sapiens
E-TABM-24	Transcription profiling of human umbilical vein endothelial cells (HUVECs) transduced with pMLV-MCS or pMLV-THAP1 retroviral expression vectors	transcription profiling by array	Homo sapiens
E-MTAB-4025	Transcription profiling of human umbilical vein endothelial cells after c-MYC siRNA knockdown to identify c-MYC target genes	transcription profiling by array	Homo sapiens
E-MEXP-1469	Transcription profiling of human umbilical vein endothelial cells after transfection with the anti-apoptotic protein vFLIP/K13 of human herpesvirus type-8 (HHV-8)	transcription profiling by array	Homo sapiens
E-MEXP-2283	Transcription profiling of human umbilical vein endothelial cells during senescence and tBHP treatment	transcription profiling by array	Homo sapiens
E-MTAB-4023	Transcription profiling of human umbilical vein endothelial cells overexpressing constitutively active FOXO1 to identify FOXO1 target genes	transcription profiling by array	Homo sapiens
E-GEOD-8166	Transcription profiling of human umbilical vein endothelial cells responses to Candida albicans hyphae and blastospores	transcription profiling by array	Homo sapiens
E-GEOD-5856	Transcription profiling of human umbilical vein endothelial cells to identify targets of pharmacological histone deacetylase inhibition	transcription profiling by array	Homo sapiens
E-GEOD-6241	Transcription profiling of human umbilical vein endothelial cells to investigate the effects of Serum Amyloid A, time series	transcription profiling by array	Homo sapiens
E-GEOD-3364	Transcription profiling of human umbilical vein endothelial cells treated with fullerene	transcription profiling by array	Homo sapiens
E-GEOD-6092	Transcription profiling of human umbilical vein endothelial cells treated with Interferon-gamma (IFN-g), Borrelia burgdorferi or both IFN-g and Borrelia or untreated to investigate immune responses to Lyme disease	transcription profiling by array	Homo sapiens
E-MEXP-2410	Transcription profiling of human umblical vein endothelial cells (HUVEC) undergoing tubulogenesis in a 3D fribrin matrix or cultured as monolayers	transcription profiling by array	Homo sapiens
E-RZPD-17	Transcription profiling of human uterus microvascular endothelium	transcription profiling by array	Homo sapiens
E-GEOD-10778	Transcription profiling of HUVEC cells following treatment with angiogenesis trigger, VEGF or a more general mitogenic growth factor, EGF	transcription profiling by array	Homo sapiens
E-GEOD-2299	Transcription profiling of HUVEC infected with recombinant adenoviruses expressing EGR-1 or empty control viruses at a MOI of 100. RNA was isolated from the cells at the time points 16 h, 24 h and 48 h post infection	transcription profiling by array	Homo sapiens
E-TABM-617	Transcription profiling of irradiated human dermal microvascular endothelial cells	transcription profiling by array	Homo sapiens
E-MEXP-66	Transcription profiling of Kaposi sarcoma, normal skin and primary cells	transcription profiling by array	Homo sapiens
E-GEOD-1880	Transcription profiling of LANA induction in human Burkitts lymphoma cell line, KSHV latent infection in lymphoma and endothelial cell lines	transcription profiling by array	Homo sapiens
E-RZPD-13	Transcription profiling of lung endothelial cells treated with 2Gy gamma radiation	transcription profiling by array	Homo sapiens
E-TABM-227	Transcription profiling of lymphatic endothelial cell subtypes expressing high and low levels of podoplanin	transcription profiling by array	Homo sapiens
E-GEOD-5579	Transcription profiling of Lymphatic endothelial cells were grown under normoxia, hypoxia (1% 0xygen) and conditioned media from NSLCN growth under normoxia or hypoxia	transcription profiling by array	Homo sapiens
E-MEXP-1800	Transcription profiling time series of human endothelial cells invading into a three-dimensional collagen matrix	transcription profiling by array	Homo sapiens
E-GEOD-33416	Transcriptional effects of TNF-? and TGF-?1 on human umbilical vein endothelial cells	transcription profiling by array	Homo sapiens
E-MEXP-2572	Transcriptional profiling of human liver sinusoidal endothelial cells respond to interaction with Entamoeba histolityca	transcription profiling by array	Homo sapiens
E-GEOD-41614	Transcriptional profiling of tumor-associated blood vessels in invasive bladder cancer	transcription profiling by array	Homo sapiens
E-GEOD-37395	Transcriptional regulation of Sox17 in HUVEC	transcription profiling by array	Homo sapiens
E-GEOD-21989	Transcriptional response in human umbilical vein endothelial cells exposed to insulin	transcription profiling by array	Homo sapiens
E-GEOD-37624	Transcriptional response of confluent human umbilical vein endothelial cells to stimulation with the related cytokines interleukin-1b or interleukin-33	transcription profiling by array	Homo sapiens
E-GEOD-35142	Transcriptional responses to engineered nanoplatforms for drug delivery in primary human aortic endothelial cells	transcription profiling by array	Homo sapiens
E-GEOD-43984	Transcriptome analysis of human sinusoidal endothelial cells, hepatocyte	RNA-seq of coding RNA	Homo sapiens
E-GEOD-71622	Transcriptome Kinetics of 1[2-cyano-3,12-dioxooleana-1,9(11)-dien-28-oyl] imidazole (CDDO-Im) in Human Umbilical Vein Endothelial Cells (HUVEC): Mechanism of Action of Cytoprotection	transcription profiling by array	Homo sapiens
E-GEOD-71216	Transcriptome sequencing to identify transcription factor regulatory network and alternative splicing in endothelial cells under VEGF stimulation	RNA-seq of coding RNA	Homo sapiens
E-GEOD-75588	Transcriptomic analysis of Human Umbilical Vein Endothelial Cells (HUVEC) in response to compound treatment	transcription profiling by array	Homo sapiens
E-GEOD-21458	Transcriptomic analysis of targets regulated by miR-125b in primary endothelial cells	transcription profiling by array	Homo sapiens
E-GEOD-43016	Transcriptomic analysis of targets regulated by miR-146a in primary endothelial cells	transcription profiling by array	Homo sapiens
E-GEOD-43475	UNRAVELING A NOVEL TRANSCRIPTION FACTOR CODE INDUCTIVE FOR THE HUMAN ARTERIAL-SPECIFIC ENDOTHELIAL CELL SIGNATURE	transcription profiling by array	Homo sapiens
E-GEOD-54912	Vascular histone deacetylation by pharmacological HDAC inhibition [SAHA, RNA-seq]	RNA-seq of coding RNA	Homo sapiens
E-GEOD-37145	Vascular properties of breast cancer intrinsic subtypes	transcription profiling by array	Homo sapiens
E-GEOD-41110	VEGF-A stimulated gene expression in human liver sinusoidal endothelial cells	transcription profiling by array	Homo sapiens
E-MTAB-62	Human gene expression atlas of 5372 samples representing 369 different cell and tissue types, disease states and cell lines	transcription profiling by array	Homo sapiens, Mus musculus
E-GEOD-47067	In Vivo Endothelial Cell Heterogeneity	transcription profiling by array	Homo sapiens, Mus musculus
E-GEOD-84551	Lymphatic endothelial cells comparison gene array data	transcription profiling by array	Homo sapiens, Mus musculus
E-GEOD-62974	RNA sequencing (RNA-SEQ) of EPAS1 knockdown by siRNA in endothelial cells	RNA-seq of coding RNA	Homo sapiens, Mus musculus
E-GEOD-48841	The Calcineurin-NFAT-Angiopoietin 2 signaling axis in lung endothelium is critical for the establishment of lung metastases	transcription profiling by array	Homo sapiens, Mus musculus
E-GEOD-6257	Transcription profiling of human lymphatic endothelial cells, mouse dermal cells and human skin cells reveals an inflammation-induced mechanism for leukocyte transmigration of lymphatic vessel endothelium	transcription profiling by array	Homo sapiens, Mus musculus
E-GEOD-37378	Vascular histone deacetylation by pharmacological HDAC inhibition	ChIP-seq, methylation profiling by high throughput sequencing, RNA-seq of coding RNA	Homo sapiens, Mus musculus
E-GEOD-62342	Transcriptome Analysis of KSHV during de novo primary infection of endothelial (TIVE) cells	RNA-seq of coding RNA	Human herpesvirus 8
E-GEOD-62344	Transcriptome Analysis of KSHV during de novo primary infection of human B-and endothelial-cells	RNA-seq of coding RNA	Human herpesvirus 8
E-GEOD-63447	mRNA expression of brain endothelial cells	transcription profiling by array	Macaca fascicularis
E-GEOD-70806	Molecular Response of Chorioretinal Endothelial Cells to Complement Injury: Implications for Macular Degeneration	RNA-seq of coding RNA	Macaca mulatta
E-GEOD-45927	Resveratrol prevents diet-induced arterial degeneration and stiffening in nonhuman primates	transcription profiling by array	Macaca mulatta
E-GEOD-6835	A study of the differentiation of Murine ES cells [Scl+/hCD4 ES cells (Chung et al., 2002)] into hemangioblasts	transcription profiling by array	Mus musculus
E-GEOD-52564	An RNA-Seq transcriptome and splicing database of neurons, glia, and vascular cells of the cerebral cortex	RNA-seq of coding RNA	Mus musculus
E-GEOD-42691	Aortic macrophages and endothelial cells of apoE KO mice aortas after plaque regression induced apoE adenoviral transfer	transcription profiling by array	Mus musculus
E-GEOD-28043	Bmpr2 mutation in murine PMVEC	transcription profiling by array	Mus musculus
E-GEOD-62796	Chd1 is essential in the endothelial lineage for the emergence of definitive hematopoietic stem/progenitor cells	transcription profiling by array	Mus musculus
E-GEOD-15760	Comparative transcriptional profiling of tumor-associated and normal lymphatic endothelial cells	transcription profiling by array	Mus musculus
E-GEOD-14375	Culture induced changes in Blood-Brain Barrier transcriptome: implications for amino acid transporters in vivo	transcription profiling by array	Mus musculus
E-GEOD-35802	Death Receptors DR6 and TROY Regulate Brain Vascular Development	transcription profiling by array	Mus musculus
E-GEOD-31123	Discovery of genes differentially-expressed in the endothelium of lymph nodes draining metastatic versus non-metastatic tumors	transcription profiling by array	Mus musculus
E-GEOD-15003	Effect of Rac1 haploinsufficiency on the gene expression profile of mouse endothelial cells	transcription profiling by array	Mus musculus
E-GEOD-37431	Endothelial cell-enriched genes expression in mouse embryo	transcription profiling by array	Mus musculus
E-GEOD-39660	Endothelial Cells Provide an Instructive Niche for the Differentiation and Functional Polarization of M2-like Macrophages	transcription profiling by array	Mus musculus
E-GEOD-14898	Endothelial transcriptomic responses in a mouse model of type II diabetes	transcription profiling by array	Mus musculus
E-GEOD-50059	Endothelin2 signaling in the neural retina promotes the endothelial tip cell state and inhibits angiogenesis	transcription profiling by array	Mus musculus
E-GEOD-25079	Epistasis analysis of Runx1 and Gata1 over HoxA3 in hemogenic endothelium	transcription profiling by array	Mus musculus
E-GEOD-35676	eQTL study of bone marrow derived macrophages and endothelial cells from DBA2xAKR F2 mice	transcription profiling by array	Mus musculus
E-GEOD-51619	Evaluation of TRAP-sequencing technology with a versatile conditional mouse model	RNA-seq of coding RNA	Mus musculus
E-GEOD-76964	Expression data during vascular endothelial cells differentiation from mouse embryonic stem cells	transcription profiling by array	Mus musculus
E-GEOD-53686	Expression data for lymph node lymphatic endothelial cells and blood endothelial cells	transcription profiling by array	Mus musculus
E-GEOD-38461	Expression data from clone sorted tumor endothelial subsets	transcription profiling by array	Mus musculus
E-GEOD-34135	Expression data from collecting lymphatic vessels	transcription profiling by array	Mus musculus
E-GEOD-44118	Expression Data from Endothelial Cells as a Consequence of Ets2 Signaling in PyMT Tumor Associated Fibroblasts	transcription profiling by array	Mus musculus
E-GEOD-68541	Expression data from endothelial progenitor cells (EPCs)	transcription profiling by array	Mus musculus
E-GEOD-28240	Expression data from endothelial SP and MP cells	transcription profiling by array	Mus musculus
E-GEOD-16967	Expression data from ERK1/2 null endothelial cells	transcription profiling by array	Mus musculus
E-GEOD-67651	Expression data from fatty acid and bile acid receptor agonist treated liver sinusoidal endothelial cells	transcription profiling by array	Mus musculus
E-GEOD-54387	Expression data from induced pluripotent stem cell-derived endothelial cells from healthy and diet-induced obesity mice	transcription profiling by array	Mus musculus
E-GEOD-45820	Expression data from murine cardiac fibroblasts and endothelial cells following Transverse Aortic Constriction	transcription profiling by array	Mus musculus
E-GEOD-34948	Expression data from three endothelial cell lines derived from murine embryonic stem cells expressing VE-cadherin, N-cadherin or both	transcription profiling by array	Mus musculus
E-GEOD-57030	Expression data from WT and Snail1 knockout (KO) embryonic endothelial cells (ECs)	transcription profiling by array	Mus musculus
E-GEOD-56777	Expression data of E13.5 mouse Blood Brain Barrier and lung endothelial cells	transcription profiling by array	Mus musculus
E-GEOD-73753	Expression data of endothelial cells from mouse hindbrain and genetic Wnt-medulloblastoma and Shh-medulloblastoma mouse models	transcription profiling by array	Mus musculus
E-GEOD-39264	Expression data of RNA isolated from C57/BL6 mouse aortic endothelial cells (MAECs)	transcription profiling by array	Mus musculus
E-GEOD-52075	Expression data of the endothelial-to-hematopoietic transition in E8.5 concepti	transcription profiling by array	Mus musculus
E-GEOD-27238	FACS-array profiling in retinal endothelial cells from living mouse retinas	transcription profiling by array	Mus musculus
E-GEOD-27932	FoxOs are lineage-restricted redundant tumor suppressors and regulate endothelial cell homeostasis	transcription profiling by array	Mus musculus
E-GEOD-57329	Galectin-3 Deficiency Exacerbates Hyperglycemia and the Endothelial Response to Diabetes	transcription profiling by array	Mus musculus
E-GEOD-16067	Gene expression analysis in control and HIF-2 alpha deficient murine lung endothelial cells under hypoxia	transcription profiling by array	Mus musculus
E-GEOD-39300	Gene expression changes in embryonic PECAM-1+ cells from Gata2 +9.5 enhancer targeted mice	transcription profiling by array	Mus musculus
E-GEOD-6733	Gene expression changes in aortas of db/db versus control db/+ mice	transcription profiling by array	Mus musculus
E-GEOD-6735	Gene expression changes in aortas of mice on high fat versus regular chow diet	transcription profiling by array	Mus musculus
E-MTAB-3305	Gene expression in wild type and Gas6-/- endothelial cells co-cultured with cancer cells	transcription profiling by array	Mus musculus
E-GEOD-66073	Gene expression of APJ deficient endothelial cell	transcription profiling by array	Mus musculus
E-GEOD-20991	Gene expression profiles of E15.5 endothelial cells (GUDMAP Series_id: 38)	transcription profiling by array	Mus musculus
E-GEOD-27715	Gene expression profiles of germ cells, supporting cells, interstitial cells (including steroidogenic precursors), and endothelial cells in the developing testis and ovary at 11.5, 12.5, and 13.5 dpc. (GUDMAP Series ID: 43)	transcription profiling by array	Mus musculus
E-GEOD-19446	Gene expression profiles of normal mouse mammary cell subpopulations FACS sorted based on expression of biomarkers	transcription profiling by array	Mus musculus
E-GEOD-19030	Gene Expression Profiles of PBMC Characterize Inflammation Stages in the Acute Lung Injury in Mice	transcription profiling by array	Mus musculus
E-GEOD-20004	Gene expression profiles of the adult endothelial cell (GUDMAP Series id: 35)	transcription profiling by array	Mus musculus
E-GEOD-22561	Gene expression profiles of the adult glomerular endothelial cells. (GUDMAP Series_id: 42)	transcription profiling by array	Mus musculus
E-GEOD-22464	Gene expression profiles of the adult renal cortical endothelial cells. (GUDMAP Series_id: 41)	transcription profiling by array	Mus musculus
E-GEOD-21324	Gene expression profiles of the diabetic glomerular endothelial cell	transcription profiling by array	Mus musculus
E-GEOD-36516	Gene expression profiling in Tie-2-Etv2 endothelial and/or hematopoietic precursors	transcription profiling by array	Mus musculus
E-GEOD-76366	Gene expression profiling of endothelial cells derived from Foxo1(+/+) and Foxo1(-/-) ES cells in response to VEGF	transcription profiling by array	Mus musculus
E-GEOD-37606	Gene expression profiling of endothelial cells isolated from wildtype and Crim1KST264/KST264 adult mice kidneys	transcription profiling by array	Mus musculus
E-GEOD-57655	Gene expression profiling of Notch1 knockout mouse liver samples and murine hepatic angiosarcoma cell lines	transcription profiling by array	Mus musculus
E-GEOD-11288	Gene microarray analysis of mouse-brain endothelial cells exposure to Pertussis Toxin and B-oligomer	transcription profiling by array	Mus musculus
E-GEOD-27701	Genes Express in Catalase Overexpression MAECs	transcription profiling by array	Mus musculus
E-GEOD-25080	Genes regulated by HoxA3 in endothelial and hematopoietic progenitors	transcription profiling by array	Mus musculus
E-GEOD-84008	Genome-wide analysis of ex vivo gene expression of tumour pericytes and tumour endothelial cells obtained from 67NR mouse primary tumors	transcription profiling by array	Mus musculus
E-GEOD-57525	Genome-wide analysis of High glucose-induced gene expression by Ninjurin1 siRNA	transcription profiling by array	Mus musculus
E-GEOD-20741	Genome-wide analysis of mechanosensitive genes using in vivo model of mouse carotid artery endothelium exposed to disturbed flow	transcription profiling by array	Mus musculus
E-GEOD-48572	Genome-wide mRNA expression analysis of primary cultured mouse brain microvascular endothelial cells after inhibition of PKC-beta	transcription profiling by array	Mus musculus
E-GEOD-45147	Hemangioblast skewing from embryonic stem(ES) cells by defined factors	transcription profiling by array	Mus musculus
E-GEOD-25096	HoxA3 is an apical regulator of hemogenic endothelium	transcription profiling by array	Mus musculus
E-GEOD-35894	Hypoxia-induced Arterial Differentiation Requires Adrenomedullin and Notch Signaling	transcription profiling by array	Mus musculus
E-GEOD-50555	Identification of a stable molecular signature in breast tumor endothelial cells that persists ex vivo	transcription profiling by array	Mus musculus
E-GEOD-56143	Identification of mechano- and/or 5Aza-sensitive genes in mouse carotid artery endothelium in vivo exposed to disturbed blood flow for 7 days	transcription profiling by array	Mus musculus
E-GEOD-52243	Identification of novel mechanosensitive genes differentially regulated at 48 h timepoint in vivo using mouse carotid artery endothelium exposed to disturbed blood flow	transcription profiling by array	Mus musculus
E-GEOD-64735	Interferon lambda restricts West Nile virus neuroinvasion by enhancing integrity of the blood-brain barrier	RNA-seq of coding RNA	Mus musculus
E-GEOD-15914	Interleukin-7 promotes monocyte/macrophage arrest on endothelial cells	transcription profiling by array	Mus musculus
E-GEOD-45859	L1CAM overexpression in mouse lung endothelial cells (lECs)	transcription profiling by array	Mus musculus
E-GEOD-21419	Laser Capture Microdissection of Hyperlipidemic Mouse Aorta Atherosclerosis	transcription profiling by array	Mus musculus
E-GEOD-16707	Long-term effect on the transcriptome of loss of Frizzled4 signaling in cerebellar endothelial cells	transcription profiling by array	Mus musculus
E-GEOD-32059	Loss of Pim1 Imposes a Hyperadhesive Phenotype on Endothelial Cells	transcription profiling by array	Mus musculus
E-GEOD-34537	Mesp1 induces a subset of hematopoietic-associated transcription factors in ES cell-derived Flk1+Tie2+ endothelium	transcription profiling by array	Mus musculus
E-GEOD-15892	Microarray data from control and pericyte-deficient mouse brain microvascular transcriptomes	transcription profiling by array	Mus musculus
E-GEOD-40260	Microarray using CD31+/CD41-/CD45- cells from E9.5 mouse heart tube, caudal half and yolk sac	transcription profiling by array	Mus musculus
E-GEOD-48209	Microvascular endothelial heterogeneity	transcription profiling by array	Mus musculus
E-GEOD-53681	Mouse Endothelial Progenitor Cell (EPC) Lines - Illumnia Array	transcription profiling by array	Mus musculus
E-GEOD-69276	Notch1 dose modulates endothelial gene expression	RNA-seq of coding RNA	Mus musculus
E-GEOD-43931	Prominin 1/CD133 Endothelium Sustains Growth of Proneural Glioma	transcription profiling by array	Mus musculus
E-GEOD-24501	Pten signaling in fibroblasts effects gene expression in endothelial and epithelial cells	transcription profiling by array	Mus musculus
E-MTAB-2923	RNA-seq of polyA RNA from 13 bone marrow cell populations in C57BL/6NJ mice	RNA-seq of coding RNA	Mus musculus
E-GEOD-55295	Role of Pfn-1 phosphorylation in gene expression in glioma-associated endothelial cells	transcription profiling by array	Mus musculus
E-GEOD-55310	RUNX1 positively regulates a cell adhesion and migration program in murine hemogenic endothelium prior to blood emergence (RNA-seq)	RNA-seq of coding RNA	Mus musculus
E-GEOD-47084	Scl specifies hemogenic endothelium and inhibits cardiogenesis via primed enhancers [expression]	transcription profiling by array	Mus musculus
E-GEOD-47083	Scl specifies hemogenic endothelium and inhibits cardiogenesis via primed enhancers [RNA-seq]	RNA-seq of coding RNA	Mus musculus
E-GEOD-40999	Th2 cytokine IL-4 is critical in initiating pulmonary vascular inflammation under hypoxic conditions and induces pulmonary vascular endothelial cell activation	transcription profiling by array	Mus musculus
E-GEOD-64377	The hemogenic competence of endothelial progenitors is restricted by Runx1 silencing during embryonic development	transcription profiling by array	Mus musculus
E-GEOD-43042	The role of Ldb1 in hemangioblast development: genome-wide analysis shows that Ldb1 controls essential hematopoietic genes/pathways in mouse early development and reveals novel players in hematopoiesis (Affymetrix)	transcription profiling by array	Mus musculus
E-GEOD-43041	The role of Ldb1 in hemangioblast development: genome-wide analysis shows that Ldb1 controls essential hematopoietic genes/pathways in mouse early development and reveals novel players in hematopoiesis (sequencing)	ChIP-seq, RNA-seq of coding RNA	Mus musculus
E-MEXP-1467	Transcription profiling by array of mouse microvascular endothelial cells treated with FGF2	transcription profiling by array	Mus musculus
E-MTAB-347	Transcription profiling by array of mouse P6 retinal endothelial cells extracted from wildtype and dll4 heterozygous mice	transcription profiling by array	Mus musculus
E-GEOD-63272	Transcription profiling by array of three major cell types of the glomerulus (podocytes, mesangial cells and endothelial cells) from CD2AP-/- mutant mice and normal controls	transcription profiling by array	Mus musculus
E-GEOD-61636	Transcription profiling by high throughput sequencing of murine bone marrow endothelial cells and bone marrow stroma, in vitro and in vivo, with and without hematopoietic stem cells co-culture	RNA-seq of coding RNA	Mus musculus
E-MTAB-970	Transcription profiling by high throughput sequencing of Sox17.Epi and Endo cells from mouse embryos	RNA-seq of coding RNA	Mus musculus
E-MEXP-983	Transcription profiling of blood vessel endothelial cells from wild type and PPARb knock-out mice	transcription profiling by array	Mus musculus
E-GEOD-6255	Transcription profiling of human ermal lymphatic endothelial cells (LEC) with those isolated from tumours of murine T241/VEGF-C/GFP metastatic fibrosarcoma reveals lymphatic endothelium of metastatic tumours has a distinct transcription profile	transcription profiling by array	Mus musculus
E-GEOD-19139	Transcription profiling of mouse aorta smooth muscle cells reveals they differentiate into lymphoid tissue organizers upon combined TNFR1/LTBR NF-kB signaling	transcription profiling by array	Mus musculus
E-MTAB-3949	Transcription profiling of mouse brain endothelial cells in host mice carrying xenografts of patient-derived glioblastomas with distinct histological phenotypes	transcription profiling by array	Mus musculus
E-TABM-1125	Transcription profiling of mouse CD31(+) cells isolated from embryonic stem cells	transcription profiling by array	Mus musculus
E-GEOD-16841	Transcription profiling of mouse cultured retinal endothelial cells - regulation by Norrin-Frizzled4 signaling (Super Series)	transcription profiling by array	Mus musculus
E-GEOD-16703	Transcription profiling of mouse decrement in Norrin/Frizzled4/Lrp signaling in retinal endothelial cells	transcription profiling by array	Mus musculus
E-GEOD-10210	Transcription profiling of mouse embryonic stem cells expressing VE-cadherin (CD144) during endothelial differentiation	transcription profiling by array	Mus musculus
E-GEOD-4518	Transcription profiling of mouse expressing non-cleavable transmembrane mutant form of murine TNFalpha, or treated with soluble TNFalpha (20ng/ml) for 4 hours to investigate divergent and convergent effects on gene expression and function in acute versus chronic endothelial activation	transcription profiling by array	Mus musculus
E-GEOD-1727	Transcription profiling of mouse fetal liver feeder layer and endothelial progenitor cells	transcription profiling by array	Mus musculus
E-GEOD-16705	Transcription profiling of mouse Frizzled4 signaling in cultured retinal endothelial cells	transcription profiling by array	Mus musculus
E-GEOD-8171	Transcription profiling of mouse hemangioendothelioma cell lines EOMA and Py-4-1 models for kaposiform hemangioendotheliomas	transcription profiling by array	Mus musculus
E-MEXP-423	Transcription profiling of mouse mammary cell subpopulations isolated by flow cytometry, on the basis of staining with antibodies against CD45, CD49f, Sca-1 and the 33A10 antigen	transcription profiling by array	Mus musculus
E-GEOD-6482	Transcription profiling of mouse mECK36: a cell and animal model of virally induced Kaposis sarcoma	transcription profiling by array	Mus musculus
E-GEOD-6134	Transcription profiling of mouse offspring of crosses between hypercholesterolemic and normocholesterolemic parents LUMC-HKG-ApoE-Atherosclerosis	transcription profiling by array	Mus musculus
E-GEOD-11870	Transcription profiling of mouse primary aortic endothelial cells during expression of dominant negative PPAR gamma (V290M)	transcription profiling by array	Mus musculus
E-MEXP-6	Transcription profiling of mouse primary capillary PlGF-/- endothelial cells treated with 100 ng/ml PlGF for 6 hours	transcription profiling by array	Mus musculus
E-GEOD-12610	Transcription profiling of mouse retina after induction of diabetes	transcription profiling by array	Mus musculus
E-GEOD-13836	Transcription profiling of mouse smooth muscle cells in atherosclerosis-prone and resistant regions of the aorta of apoE-/- mice at age of 4 months	transcription profiling by array	Mus musculus
E-GEOD-13835	Transcription profiling of mouse smooth muscle cells in atherosclerosis-prone and resistant regions of the aorta of C57Bl/6 mice at age of 4 months	transcription profiling by array	Mus musculus
E-GEOD-1576	Transcription profiling of mouse subconfluent and confluent aortic endothelial cells	transcription profiling by array	Mus musculus
E-GEOD-9237	Transcription profiling of mouse T cell model to characterize transendothelial migration across lymphatics	transcription profiling by array	Mus musculus
E-GEOD-5298	Transcription profiling of mouse Tie2-Cre transgene endothelial cells with inactivated Gata4 reveals development of heart valves requires Gata4 expression in endothelial-derived cells	transcription profiling by array	Mus musculus
E-MEXP-820	Transcription profiling of synectin knock-out mouse primary endothelial cells before and after FGF2 induction	transcription profiling by array	Mus musculus
E-TABM-355	Transcription profiling of various cell types isolated from pancreatic islet grafts in Id1/Id3 deficient and wild type mice	transcription profiling by array	Mus musculus
E-GEOD-26229	Transcriptional profiling of ex vivo isolated inflammed mouse lymphatic endothelial cells	transcription profiling by array	Mus musculus
E-GEOD-22034	Transcriptional profiling of ex vivo isolated mouse blood vascular and lymphatic endothelial cells	transcription profiling by array	Mus musculus
E-GEOD-28234	Transcriptional profiling of immortalized LECs (imLECs)	transcription profiling by array	Mus musculus
E-GEOD-58056	Transcriptional programs of lymphoid tissue capillary and high endothelium reveal control mechanisms for lymphocyte homing	transcription profiling by array	Mus musculus
E-GEOD-33253	Transcriptional reprogramming of tumor-associated endothelial cells by disruption of TNF-? signaling	transcription profiling by array	Mus musculus
E-GEOD-19624	Vascular gene expression in mice overexpressing human endothelin-1 targeted to the endothelium	transcription profiling by array	Mus musculus
E-GEOD-50046	Whole genome profiling of liver sinusoidal endothelial cells (LSEC) before and after hepatectomy	transcription profiling by array	Mus musculus
E-GEOD-63316	Whole-transcriptome analysis of endothelial-to-hematopoietic stem cell transition	RNA-seq of coding RNA	Mus musculus
E-MTAB-4768	Two RNA-seq studies, one of coding and the other of coding and non-coding RNA for Identification of meningococcal factors required for colonization of epithelial and endothelial cells by high throughput screening	RNA-seq of non coding RNA	Neisseria meningitidis
E-GEOD-84738	Gene expression analysis of pulmonary artery in a rabbit model of pulmonary thromboembolism	transcription profiling by array	Oryctolagus cuniculus
E-GEOD-22590	Delineating the angiogenic gene expression profile prior to pulmonary vascular remodeling in a lamb model of congenital heart disease	transcription profiling by array	Ovis aries
E-GEOD-51248	Dlx1 and Rgs5 in the Ductus Arteriosus: Vessel-specific Genes Identified by Transcriptional Profiling of Laser-capture Microdissected Endothelial and Smooth Muscle Cells	transcription profiling by array	Rattus norvegicus
E-GEOD-14044	Effects of exercise training and antioxidant supplementation on endothelial cell gene expression	transcription profiling by array	Rattus norvegicus
E-GEOD-40500	Expression data from endthelial cells in ductus arteriosus and aorta in rat fetuses or neonates	transcription profiling by array	Rattus norvegicus
E-GEOD-40170	Flow dependent gene expression in the rat aorta under physiological conditions	transcription profiling by array	Rattus norvegicus
E-GEOD-16695	Gene expression data from endothelial cells and leukocytes enriched from transplanted rat hearts	transcription profiling by array	Rattus norvegicus
E-GEOD-42767	Investigation of endothelial cell gene dysregulation in early pulmonary arterial hypertension disease model	transcription profiling by array	Rattus norvegicus
E-GEOD-20375	LSEC: a microenvironment dependent differentiation program in rat including the novel junctional protein Leda-1	transcription profiling by array	Rattus norvegicus
E-GEOD-47543	The physicochemistry of capped nanosilver predicts it biological activity in brain endothelial (RBEC4) cells	transcription profiling by array	Rattus norvegicus
E-GEOD-1843	Transcription profiling of liver endothelial cells in cirrhotic rats	transcription profiling by array	Rattus norvegicus
E-GEOD-1478	Transcription profiling of rat aortic and endocardial endothelial cells	transcription profiling by array	Rattus norvegicus
E-GEOD-46126	Transcriptome characterization of venous endothelium during the formation of neointimal hyperplasia and stenosis in a rat arteriovenous fistula model for kidney dialysis	transcription profiling by array	Rattus norvegicus
E-GEOD-70473	tRNA-Derived Small Non-Coding RNAs in Response to Ischemia Inhibit Angiogenesis	RNA-seq of non coding RNA	Rattus norvegicus
E-GEOD-46961	Streptococcus suis 05ZY: control vs contact with hBMEC 1 h	transcription profiling by array	Streptococcus suis 05ZYH33
E-GEOD-46962	Streptococcus suis 05ZY: control vs contact with hBMEC 3 h	transcription profiling by array	Streptococcus suis 05ZYH33
E-GEOD-30843	Effect of Continuous Suppression of Heparan Sulfate during Flow on Arterial Endothelial Function	transcription profiling by array	Sus scrofa
E-GEOD-10671	Endothelial Gene Expression in Regions of Defined Shear Exposure in the Porcine Iliac Arteries	transcription profiling by array	Sus scrofa
E-GEOD-26513	Endothelial Response to Increased Shear Stress Frequency	transcription profiling by array	Sus scrofa
E-GEOD-19593	Endothelial transcriptional profiles of porcine coronary and iliac arteries passages 1 through 4	transcription profiling by array	Sus scrofa
E-GEOD-24762	Genomic expression study of regenerated endothelial cells in high cholesterol-fed and fish oil-rich groups	transcription profiling by array	Sus scrofa
E-GEOD-26663	Impact of exercise training on endothelial transcriptional profiles in healthy swine: A genome-wide microarray analysis	transcription profiling by array	Sus scrofa
E-GEOD-10938	In vivo endothelial transcriptional profiles of porcine coronary and iliac arteries	transcription profiling by array	Sus scrofa
E-MTAB-3669	Regional differences in left ventricular shear stress contribute to heterogenity of the endocardial transcriptome	RNA-seq of coding RNA	Sus scrofa
E-GEOD-26505	The Adaptive Response of Endothelial Cells to Increased Shear Stress	transcription profiling by array	Sus scrofa
E-CBIL-32	Transcription profiling of endothelial cells from opposite sides of aortic valves from healthy adult male pigs	transcription profiling by array	Sus scrofa
E-CBIL-41	Transcription profiling of pig aortic endothelial cells to investigate the impact of gender, high fat/high cholesterol diet and regional hemodynamics on gene expression	transcription profiling by array	Sus scrofa
E-CBIL-17	Transcription profiling of pig aortic endothelium taken from regions of disturbed and undisturbed flow	transcription profiling by array	Sus scrofa
E-GEOD-8974	Transcription profiling of pig coronary arterial endothelial cells by multiple passaging in vitro	transcription profiling by array	Sus scrofa
E-CBIL-47	Transcription profiling of pig endothelial cells from animials fed high or low cholesterol diet shows brief hypercholesterolemia induces side-specific protective changes in pig aortic valve endothelia	transcription profiling by array	Sus scrofa
E-CBIL-42	Transcription profiling of pig endothelium from multiple sites of coronary and non-coronary arteries	transcription profiling by array	Sus scrofa
E-CBIL-43	Transcription profiling of pig reveals brief hypercholesterolemia induces changes in pig aortic endothelia	transcription profiling by array	Sus scrofa
E-MTAB-5754	Fe ions and X-ray radiation exposure of Est2-immortalised human coronary arteryÂ endothelialcells - 1 day and 7 days post-irradiation	transcriptionprofilingÂ byarray	Homo sapiens
E-MTAB-5054	Transcription profiling of human coronary arteryÂ endothelialÂ cells exposed to x-ray radiation - 1 day, 7 days, 14 days post-irradiation	transcriptionprofilingÂ byarray	Homo sapiens
E-GEOD-75793	Expression data from pulmonary arterialÂ endothelialÂ cells treated with siRNA control or siGLS in stiff or soft matrix	transcriptionprofilingÂ byarray	Homo sapiens
E-GEOD-78020	Comparison of gene expression between Human umbilical veinÂ endothelialÂ cells and Human liver sinusoidalÂ endothelialÂ cells	transcriptionprofilingÂ byarray	Homo sapiens
E-GEOD-85468	Expression data from Human Umbilical VeinÂ EndothelialÂ Cells	transcriptionprofilingÂ byarray	Homo sapiens
E-MTAB-3925	Transcription profiling of humanÂ endothelialÂ cells treated with Low Molecular Weight Fucoidan (LMWF)	transcriptionprofilingÂ byarray	Homo Sapiens
E-MTAB-4383	microRNA profiling by array of human umbilical venousÂ endothelialÂ cells (HUVECs) stimulated with bone morphogenetic protein 4 (BMP4)	microRNAprofilingÂ byarray	Homo sapiens
E-MTAB-5207	Dynamic regulation of VEGF-inducible genes by an ERK-ERG-p300 transcriptional network	transcriptionprofilingÂ byarray	Homo sapiens
E-MTAB-6605	RNA-Seq of human aorticÂ endothelialÂ cells with lysophosphatidylinositol against untreated controls	RNA-seqÂ ofcodingÂ RNA	Homo sapiens
E-MTAB-5921	RNA-Seq of murine lungÂ endothelialÂ cells stimulated with IFN-gamma and dexamethasone	RNA-seqÂ ofcodingÂ RNA	Mus musculus
E-MTAB-4066	RNA sequencing data of bone marrowÂ endothelialcell subpopulations type H, type E and type L	RNA-seqÂ ofcodingÂ RNA	Mus musculus
E-MTAB-4511	RNA-seq in HUVECs overexpressing Sox18 and treated with Sm4	RNA-seqÂ ofcodingÂ RNA	Homo sapiens
E-MTAB-4747	Bacterial cellulose carrier maintains nativeÂ endothelialÂ cell differentiation in vitro	RNA-seqÂ ofcodingÂ RNA	Homo sapiens
E-MTAB-4842	EndothelialÂ inhibition of the glycolytic activator PFKFB3 induces tumor vessel normalization, impairs metastasis and improves chemotherapy	RNA-seqÂ ofcodingÂ RNA	Mus musculus
E-MTAB-4897	Transcriptome analysis of HUVEC	RNA-seqÂ ofcodingÂ RNA	Homo sapiens
E-GEOD-60217	Adenosine-to-inosine RNA editing controls cathepsin S expression in atherosclerosis by enabling HuR-mediated post-transcriptional regulation	RNA-seqÂ ofcodingÂ RNA	Homo sapiens
E-GEOD-76743	Implication of Long noncoding RNAs in theÂ endothelialÂ cell response to hypoxia revealed by RNA-sequencing	RNA-seqÂ ofcodingÂ RNA	Homo sapiens
E-GEOD-84345	Lack of adrenomedullin in mouseÂ endothelialÂ cells results in defective angiogenesis, enhanced vascular permeability, less metastasis, and more brain damage	RNA-seqÂ ofcodingÂ RNA	Mus musculus
E-GEOD-71159	Suppression of ischemia in arterial occlusive disease by JNK-promoted native collateral artery development	RNA-seqÂ ofcodingÂ RNA	Mus musculus
GSE103936	CD157 positive endothleilal stem cells in the liver	transcription profiling by array	Mus musculus
GSE16354	Infection of Lymphatic and Blood Vessel Endothelial Cells (LEC and BEC) with KSHV	transcription profiling by array	Homo sapiens

## Sheet: Supplementary Table 1c
Study	Title	Type	Organism
E-GEOD-2040	Transcription profiling of human endothelial progenitor cells (EPC) vs. human umbilical vein endothelial cells (HUVEC) vs. CD14+ monocytes	transcription profiling by array	Homo sapiens
E-GEOD-5474	Transcription profiling of human HMEC after stimulation with MRP8/MRP14	transcription profiling by array	Homo sapiens
E-GEOD-10710	Transcription profiling of human umbilical vein endothelial cells (HUVEC) cultured under retroviral transduction, on different culture substrates and in different geometries	transcription profiling by array	Homo sapiens
E-GEOD-30169	Expression of human aortic endothelial cells treated with or without oxidized phospholipids (II)	transcription profiling by array	Homo sapiens
E-GEOD-21212	Expression profiling of Endothelial (EC) and Non-endothelial Cells	transcription profiling by array	Homo sapiens
E-GEOD-51754	Expression data of blood (BVEC) versus lymphatic (LVEC) vascular endothelial silenced for RhoB and VEZF1	transcription profiling by array	Homo sapiens
E-GEOD-37127	Positive and Negative Spatial Gradients of High Wall Shear Stress Have Different Effects on Endothelial Gene Expression	transcription profiling by array	Bos taurus
E-GEOD-42932	TGF-beta 1 effect on primary bovine aortic endothelial cells	transcription profiling by array	Bos taurus
E-GEOD-14546	Effect of PPAR? inhibition on pulmonary endothelial cell gene expression: Gene profiling in pulmonary hypertension	transcription profiling by array	Bos taurus, Ovis aries
E-GEOD-47067	In Vivo Endothelial Cell Heterogeneity	transcription profiling by array	Homo sapiens, Mus musculus
E-GEOD-48209	Microvascular endothelial heterogeneity	transcription profiling by array	Mus musculus
E-GEOD-28043	Bmpr2 mutation in murine PMVEC	transcription profiling by array	Mus musculus
E-GEOD-58056	Transcriptional programs of lymphoid tissue capillary and high endothelium reveal control mechanisms for lymphocyte homing	transcription profiling by array	Mus musculus
E-GEOD-21324	Gene expression profiles of the diabetic glomerular endothelial cell	transcription profiling by array	Mus musculus
E-GEOD-63272	Transcription profiling by array of three major cell types of the glomerulus (podocytes, mesangial cells and endothelial cells) from CD2AP-/- mutant mice and normal controls	transcription profiling by array	Mus musculus
E-GEOD-27701	Genes Express in Catalase Overexpression MAECs	transcription profiling by array	Mus musculus
E-GEOD-45859	L1CAM overexpression in mouse lung endothelial cells (lECs)	transcription profiling by array	Mus musculus
E-GEOD-68541	Expression data from endothelial progenitor cells (EPCs)	transcription profiling by array	Mus musculus
E-GEOD-42691	Aortic macrophages and endothelial cells of apoE KO mice aortas after plaque regression induced apoE adenoviral transfer	transcription profiling by array	Mus musculus
E-GEOD-57655	Gene expression profiling of Notch1 knockout mouse liver samples and murine hepatic angiosarcoma cell lines	transcription profiling by array	Mus musculus
E-GEOD-46262	Studies on progenitor endothelial cells; exploring mechanisms for improvement of cardiovascular diseases	transcription profiling by array	Homo sapiens
E-MEXP-2891	endothelial differentiation of glioblastoma stem cells	transcription profiling by array	Homo sapiens
E-GEOD-60152	Expression profile of human lymphatic endothelial cells under static or oscillatory shear stress conditions in the presence or absence of FOXC2	transcription profiling by array	Homo sapiens
E-GEOD-46248	Reversal of Flow-Direction is A Critical Mechanical Stimulus for Full Activation of Endothelial Arteriogenesis Signaling Pathways	transcription profiling by array	Homo sapiens
E-GEOD-44368	The human placental sexome differs between trophoblast epithelium and villous vessel endothelium	transcription profiling by array	Homo sapiens
E-GEOD-53201	Expression data from human coronary artery endothelial cells treated with HDL components	transcription profiling by array	Homo sapiens
E-MTAB-4023	Transcription profiling of human umbilical vein endothelial cells overexpressing constitutively active FOXO1 to identify FOXO1 target genes	transcription profiling by array	Homo sapiens
E-GEOD-23909	Transcription profiling by array of HUVEC cells after treatment with valproic acid	transcription profiling by array	Homo sapiens
E-GEOD-54095	Early and late passage endothelial cells with or without PDCD10 downregulation	transcription profiling by array	Homo sapiens
E-GEOD-60937	Gene profiles of HUVECs in different phosphate concentration	transcription profiling by array	Homo sapiens
E-GEOD-12039	Regulation of endothelial gene expression by miR-126 in human and zebrafish	transcription profiling by array	Danio rerio, Homo sapiens
E-GEOD-27136	Expression changes in cultured endothelial cells upon infection with HHV-8	transcription profiling by array	Homo sapiens
E-GEOD-42808	Expression data from human umbilical vein endothelial cells (HUVEC) treated with DMSO, telmisartan, or telmisartan and amlodipine	transcription profiling by array	Homo sapiens
E-GEOD-31415	Comparison of WAT CD34+ vs LAF CD34+	transcription profiling by array	Homo sapiens
E-GEOD-44444	shRNA mediated knock-down of Tal1 in human Endothelial Colony Forming Cells (ECFCs)	transcription profiling by array	Homo sapiens
E-GEOD-44546	TAL1 in human Endothelial Colony-Forming Cells	ChIP-seq, transcription profiling by array	Homo sapiens
E-GEOD-42596	Effect of topographical micropatterning on human endothelial cells	transcription profiling by array	Homo sapiens
E-GEOD-12011	Regulation of human endothelial gene expression by miR-126	transcription profiling by array	Homo sapiens
E-GEOD-46279	Expression data from HUVEC adenovirally overexpressing MEF2C	transcription profiling by array	Homo sapiens
E-GEOD-78107	Expression data from serum-starved human umbilical vein endothelial cells that have been treated with scrambled (scr) or Map4k4 siRNA to knock down genes of interest 48 hours prior to harvest	transcription profiling by array	Homo sapiens
E-MEXP-3071	Transcription profiling by array of human endothelial progenitor and mesenchymal stem cells	transcription profiling by array	Homo sapiens
E-GEOD-34389	Cell leukostasis during organ-targeted chemotherapy in human retinal endothelial cells and rhesus macaques endothelial cells	transcription profiling by array	Homo sapiens
E-GEOD-34379	Carboplatin-treated human retinal endothelial cells	transcription profiling by array	Homo sapiens
E-GEOD-34381	Melphalan-treated human retinal endothelial cells	transcription profiling by array	Homo sapiens
E-GEOD-83297	Gene expression profiling reveals novel protective effects of Aminaphtone on ECV304 endothelial cells	transcription profiling by array	Homo sapiens
E-GEOD-41614	Transcriptional profiling of tumor-associated blood vessels in invasive bladder cancer	transcription profiling by array	Homo sapiens
E-GEOD-36837	Hypoxia effect on human umbilical vein endothelial cells - gene and exon expression	transcription profiling by array	Homo sapiens
E-MEXP-3075	Transcription profiling by array of H. sapiens endothelial human cells derived from endothelial progenitor (EPCs) to investigate response to hypoxic exposure stress	transcription profiling by array	Homo sapiens
E-GEOD-25979	Comparison of EPC vs donor matched HUVEC	transcription profiling by array	Homo sapiens
E-MEXP-3271	Transcription profiling by array of human angiosarcomas	transcription profiling by array	Homo sapiens
E-MEXP-3540	Transcription profiling of certolizumab pegol attenuation of the proinflammatory state in endothelial cells	transcription profiling by array	Homo sapiens
E-GEOD-26341	Differentially regulated splice variants and systems biology analysis of Kaposi's Sarcoma-associated Herpesvirus-infected lymphatic endothelial cells	transcription profiling by array	Homo sapiens
E-GEOD-37741	Effects of knockdown of Jmjd6 on human umbilical vein endothelial cells - gene and exon expression	transcription profiling by array	Homo sapiens
E-GEOD-6735	Gene expression changes in aortas of mice on high fat versus regular chow diet	transcription profiling by array	Mus musculus
E-MEXP-1467	Transcription profiling by array of mouse microvascular endothelial cells treated with FGF2	transcription profiling by array	Mus musculus
E-GEOD-11288	Gene microarray analysis of mouse-brain endothelial cells exposure to Pertussis Toxin and B-oligomer	transcription profiling by array	Mus musculus
E-GEOD-1843	Transcription profiling of liver endothelial cells in cirrhotic rats	transcription profiling by array	Rattus norvegicus
E-GEOD-10778	Transcription profiling of HUVEC cells following treatment with angiogenesis trigger, VEGF or a more general mitogenic growth factor, EGF	transcription profiling by array	Homo sapiens
E-GEOD-2450	Transcription profiling of human primary HUVECs and an immortalized HUVEC cell line treated with atorvastatin and/or mevalonate	transcription profiling by array	Homo sapiens
E-GEOD-3920	Transcription profiling of human endothelial and fibroblast cells isolated from umbilical cord veins treated with interferons to identify genes regulated by interferons	transcription profiling by array	Homo sapiens
E-MEXP-2452	Transcription profiling of human intestinal versus dermal lymphatic endothelial cells	transcription profiling by array	Homo sapiens
E-MEXP-377	Transcription profiling of human coronary artery endothelial cells treated with ADMA at 2uM (a pathophysiological dose) and 100uM (a pharmacological dose), for 24h	transcription profiling by array	Homo sapiens
E-GEOD-14230	Transcription profiling of human bone marrow endothelial cells in patients with multiple myeloma	transcription profiling by array	Homo sapiens
E-GEOD-9877	Transcription profiling of human blood outgrowth endothelial cells from patients with sickle cell anemia with predicted stroke risk	transcription profiling by array	Homo sapiens
E-GEOD-32710	Effects of E. coli Shiga toxin on the gene expression profile of human microvascular endothelial cells	transcription profiling by array	Homo sapiens
E-GEOD-1518	Transcription profiling of human umbilical vein endothelial cells (HUVEC) exposed to sheer stress and intraluminal pressure	transcription profiling by array	Homo sapiens
E-GEOD-3891	Transcription profiling of human microvascular endothelial cells undergoing proliferation or tubulogenesis	transcription profiling by array	Homo sapiens
E-TABM-227	Transcription profiling of lymphatic endothelial cell subtypes expressing high and low levels of podoplanin	transcription profiling by array	Homo sapiens
E-GEOD-17078	Transcription profiling of human blood outgrowth endothelial cells of 3 members of Kindred Vermont II - cell adhesion molecule 1 (CADM1): a novel risk factor for venous thrombosis	transcription profiling by array	Homo sapiens
E-GEOD-2639	Transcription profiling by array of human umbilical vein endothelial cells (HUVEC) stimulated with TNF vs. controls reveals TNF induces distinct expression programs	transcription profiling by array	Homo sapiens
E-GEOD-2638	Transcription profiling by array of human mammary epithelial cells (HMEC) stimulated with TNF vs. controls reveals TNF induces distinct expression programs	transcription profiling by array	Homo sapiens
E-GEOD-3589	Transcription profiling of human umbilical vein endothelial cells (HUVEC) treated with thrombin and leukotriene D4 (LTD4) with ethanol controls to delinate Cysteinyl leukotrienes mode of action	transcription profiling by array	Homo sapiens
E-GEOD-20978	Activated Notch-induced transcriptional profile modulation in human primary dermal lymphatic endothelial cells	transcription profiling by array	Homo sapiens
E-MEXP-66	Transcription profiling of Kaposi sarcoma, normal skin and primary cells	transcription profiling by array	Homo sapiens
E-GEOD-1377	Transcription profiling of human primary dermal endothelial cells infects with Kaposis sarcoma-associated herpes virus vs. controls	transcription profiling by array	Homo sapiens
E-GEOD-973	Transcription profiling of human HUVEC IL-1 stimulated cells	transcription profiling by array	Homo sapiens
E-MEXP-1227	Transcription profiling by array of human umbilical vein endothelial cells exposed to pulsed or continuous estradiol	transcription profiling by array	Homo sapiens
E-GEOD-7355	Transcription profiling of human HUVEC cells infected with Candida	transcription profiling by array	Homo sapiens
E-MEXP-226	Transcription profiling of human HUVEC cells with internalised S. aureus	transcription profiling by array	Homo sapiens
E-GEOD-12792	Transcription profiling of human renal proximal tube endothelial cells at 24h and 1%oxygen	transcription profiling by array	Homo sapiens
E-GEOD-22688	Differential endothelial cell gene expression by African Americans versus Caucasian Americans: A possible contribution to health disparity in vascular disease and cancer	transcription profiling by array	Homo sapiens
E-GEOD-8166	Transcription profiling of human umbilical vein endothelial cells responses to Candida albicans hyphae and blastospores	transcription profiling by array	Homo sapiens
E-MEXP-382	Transcription profiling of endothelial cells and dermal fibroblasts treated with anti-HCMV antibodies to induce modifications typical of scleroderma phenotype	transcription profiling by array	Homo sapiens
E-GEOD-4646	Transcription profiling of human HUVEC cell line infected with Neisseria meningitidis wild type and mutants vs uninfected sampled at 3 time points reveals meningococcal adhesion suppresses proapoptotic gene expression and promotes expression of genes supporting early embryonic and cytoprotective signaling of human endothelial cells	transcription profiling by array	Homo sapiens
E-GEOD-2299	Transcription profiling of HUVEC infected with recombinant adenoviruses expressing EGR-1 or empty control viruses at a MOI of 100. RNA was isolated from the cells at the time points 16 h, 24 h and 48 h post infection	transcription profiling by array	Homo sapiens
E-GEOD-10804	Transcription profiling of endothelial cells (EC) isolated from the unique vasculature of the corpus cavernosum to provide a human cavernosal endothelial cell phenotype	transcription profiling by array	Homo sapiens
E-GEOD-3601	Transcription profiling of human mature endothelial and endothelial cell progenitors treated with Lentiviral gene delivery of vMIP-II as an angiogenesis model	transcription profiling by array	Homo sapiens
E-GEOD-9861	Transcription profiling of human primary brain microvascular endothelial cell to investigate the effect of treatment with Plasmodium falciparum infected erythrocytes	transcription profiling by array	Homo sapiens
E-MEXP-2769	Transcription profiling by array of human circulating endothelial cells before and after Iloprost infusion in patients with progressive Systemic sclerosis and healthy controls	transcription profiling by array	Homo sapiens
E-GEOD-7850	Transcription profiling of human donor-matched retinal and choroidal vascular endothelial cells	transcription profiling by array	Homo sapiens
E-MEXP-476	Transcription profiling of CD146 immunomagnetically enriched circulating endothelial cells (CECs) from healthy donors and patients with metastatic breast, colorectal, prostate, lung and renal cancer	transcription profiling by array	Homo sapiens
E-GEOD-5856	Transcription profiling of human umbilical vein endothelial cells to identify targets of pharmacological histone deacetylase inhibition	transcription profiling by array	Homo sapiens
E-GEOD-16695	Gene expression data from endothelial cells and leukocytes enriched from transplanted rat hearts	transcription profiling by array	Rattus norvegicus
E-GEOD-18913	Transcription profiling by array of human umbilical vein endothelial cells with RNAi-mediated knock-down of Egr-3 after treatment with vascular endothelial growth factor	transcription profiling by array	Homo sapiens
E-GEOD-19098	Expression data from human umbilical vein endothelial cells (HUVECs) as a function of cell adhesion and VEGF exposure	transcription profiling by array	Homo sapiens
E-GEOD-9055	Transcription profiling by array of human umbilical vein endothelial cells after time course treatment with TNF-alpha	transcription profiling by array	Homo sapiens
E-GEOD-51401	Expression data from tumor-associated endothelial cells of hepatocellular carcinoma	transcription profiling by array	Homo sapiens
E-GEOD-32547	Expression data of HUVEC cells after statin treatment	transcription profiling by array	Homo sapiens
E-GEOD-13712	Transcription profiling by array of human young and senescent HUVECs under static and laminar shear stress conditions	transcription profiling by array	Homo sapiens
E-GEOD-29903	Identification of inflammatory gene modules based on variations of human endothelial cell responses to oxidized lipids	transcription profiling by array	Homo sapiens
E-GEOD-29881	Human endothelial gene expression under estradiol and oxLDL treatments	transcription profiling by array	Homo sapiens
E-GEOD-21989	Transcriptional response in human umbilical vein endothelial cells exposed to insulin	transcription profiling by array	Homo sapiens
E-GEOD-49958	Gene expression in human umbilical cord vein and artery endothelial cells under physiological chronic normoxia (3% O2, PCN) and standard culture normoxia (21% O2, SCN)	transcription profiling by array	Homo sapiens
E-GEOD-35932	HIF1 is a master regulator of the adaptive gene expression to hypoxia	transcription profiling by array	Homo sapiens
E-MTAB-2495	Transcription profiling by array of human pulmonary arterial endothelial cells (PAECs) and blood outgrowth endothelial cells (BOECs) from healthy subjects stimulated with BMP9, BMP2 or BMP6	transcription profiling by array	Homo sapiens
E-GEOD-43475	UNRAVELING A NOVEL TRANSCRIPTION FACTOR CODE INDUCTIVE FOR THE HUMAN ARTERIAL-SPECIFIC ENDOTHELIAL CELL SIGNATURE	transcription profiling by array	Homo sapiens
E-GEOD-20986	Comparative Gene Expression Profiling of HUVEC and Ocular Vascular Endothelial Cells	transcription profiling by array	Homo sapiens
E-GEOD-48841	The Calcineurin-NFAT-Angiopoietin 2 signaling axis in lung endothelium is critical for the establishment of lung metastases	transcription profiling by array	Homo sapiens, Mus musculus
E-GEOD-15464	Transcription profiling of human umbilical vein endothelial cells (HUVEC) treated with VEGF-A	transcription profiling by array	Homo sapiens
E-GEOD-33115	Molecular changes induced by melanoma cell conditioned medium (MCM) in HUVEC cells	transcription profiling by array	Homo sapiens
E-GEOD-19882	Expression data from human lymphoma endothelium and reactive lymph node-derived endothelium	transcription profiling by array	Homo sapiens
E-GEOD-39397	Human CRC cell populations	transcription profiling by array	Homo sapiens
E-GEOD-45225	Gene expression of cultured HUVECs submitted to different shear stress in the presence or absence of stent procedure	transcription profiling by array	Homo sapiens
E-GEOD-62510	Expression data from two sorted lymphatic endothelial cell (LEC) populations, podoplanin-high versus podoplanin low	transcription profiling by array	Homo sapiens
E-GEOD-29850	Identification of Notch targets in human endothelial cells	transcription profiling by array	Homo sapiens
E-GEOD-25145	MEK5 is Activated by Shear Stress, Activates ERK5 And Induces KLF4 To Modulate TNF Responses in Human Dermal Microvascular Endothelial Cells	transcription profiling by array	Homo sapiens
E-GEOD-5883	Transcription profiling of human lung microvascular endothelial cells response to LPS over time	transcription profiling by array	Homo sapiens
E-GEOD-22325	Expression data from interleukin-stimulated HUVEC	transcription profiling by array	Homo sapiens
E-GEOD-28117	IL-4 mediated gene expression profiles in vascular endothelial cells	transcription profiling by array	Homo sapiens
E-GEOD-19240	Expression profile of IL-1beta stimulated and non-stimulated endothelial cells	transcription profiling by array	Homo sapiens
E-GEOD-12679	Laser capture microdissection of endothelial and neuronal cells from human dorsolateral prefrontal cortex	transcription profiling by array	Homo sapiens
E-GEOD-3998	Transcription profiling of four human prostate cell types	transcription profiling by array	Homo sapiens
E-GEOD-51246	Regional difference in gene expression of proliferating human choroidal endothelial cells	transcription profiling by array	Homo sapiens
E-GEOD-40960	Expression data from BMP9-treated human dermal microvascular endothelial cells (HMVEC-D)	transcription profiling by array	Homo sapiens
E-GEOD-28326	Genome-wide profiling of endothelial progenitor cells in multiple myeloma	transcription profiling by array	Homo sapiens
E-GEOD-38961	Gene expression of LDS-OECs	transcription profiling by array	Homo sapiens
E-GEOD-38396	Dermal lymphatic endothelial cell response to type 2 diabetes [Homo sapiens]	transcription profiling by array	Homo sapiens
E-GEOD-9677	Transcription profiling of human HUVECs before and after Angiopoietin stimulation	transcription profiling by array	Homo sapiens
E-GEOD-6257	Transcription profiling of human lymphatic endothelial cells, mouse dermal cells and human skin cells reveals an inflammation-induced mechanism for leukocyte transmigration of lymphatic vessel endothelium	transcription profiling by array	Homo sapiens, Mus musculus
E-SGRP-3	Transcription profiling by array of human endothelial cells after treatment with erythrocytes infected with Plasmodium falciparum and/or TNF-alpha	transcription profiling by array	Homo sapiens
E-GEOD-48786	Expression data from endothelial cells sorted from breast cancer cells MDA-MB231 as compared with normal endothelial cells	transcription profiling by array	Homo sapiens
E-GEOD-8699	Transcription profiling of human melanoma-endothelial cells co-cultured vs controls to investigate cellular communication	transcription profiling by array	Homo sapiens
E-GEOD-32693	Expression data of statin treated HUVEC cells transfected siRNA KLF2 or KLF4	transcription profiling by array	Homo sapiens
E-GEOD-25014	Gene expression data of endothelium exposed to heme	transcription profiling by array	Homo sapiens
E-GEOD-6241	Transcription profiling of human umbilical vein endothelial cells to investigate the effects of Serum Amyloid A, time series	transcription profiling by array	Homo sapiens
E-MEXP-2283	Transcription profiling of human umbilical vein endothelial cells during senescence and tBHP treatment	transcription profiling by array	Homo sapiens
E-GEOD-50378	Expression data of HUVEC cells after PPAR?/? agonist and/or hypoxia treatment	transcription profiling by array	Homo sapiens
E-GEOD-16962	Transcription profiling of human umbilical vein cells under/over expressing mir-210	transcription profiling by array	Homo sapiens
E-GEOD-20745	Transcription profiling by array of human umbilical vein endothelial cells expressing miR-17	transcription profiling by array	Homo sapiens
E-GEOD-17939	MEK5D-transfected HUVEC	transcription profiling by array	Homo sapiens
E-MEXP-561	Transcription profiling of human lymphatic endothelial cells response to Kaposi-sarcoma herpesvirus	transcription profiling by array	Homo sapiens
E-GEOD-22522	Comparison of the transcriptome of K-LEC spheroids to control LEC spheroids	transcription profiling by array	Homo sapiens
E-GEOD-16355	Transcription profiling of human lymphatic edothelial cells transfected with the KSHV microRNA cluster	transcription profiling by array	Homo sapiens
E-GEOD-16051	Transcription profiling of human HUVEC ells ectotopically expressing K13	transcription profiling by array	Homo sapiens
E-GEOD-6092	Transcription profiling of human umbilical vein endothelial cells treated with Interferon-gamma (IFN-g), Borrelia burgdorferi or both IFN-g and Borrelia or untreated to investigate immune responses to Lyme disease	transcription profiling by array	Homo sapiens
E-GEOD-5579	Transcription profiling of Lymphatic endothelial cells were grown under normoxia, hypoxia (1% 0xygen) and conditioned media from NSLCN growth under normoxia or hypoxia	transcription profiling by array	Homo sapiens
E-MEXP-256	Transcription profiling of human lymphatic endothelial cells treated with hepatocyte Growth Factor (HGF)	transcription profiling by array	Homo sapiens
E-GEOD-15499	RNAi of human HUVEC cells knocked down for HDAC isoenzymes reveals sHDAC5 is a repressor of angiogenesis and determines the angiogenic gene expression pattern of endothelial cells	RNAi profiling by array	Homo sapiens
E-GEOD-13637	Transcription profiling by array of HUVEC cells after infection with H5N1 influenza virus	transcription profiling by array	Homo sapiens
E-GEOD-32984	Gene expression profiling of Human Umbilical Vein Endothelial Cells (HUVEC) after treatment with Erg or control antisense (GeneBloc)	transcription profiling by array	Homo sapiens
E-GEOD-20504	Transcription profiling by array of human cord blood derived endothelial colony forming cells grown in serum-free conditions	transcription profiling by array	Homo sapiens
E-GEOD-7846	Transcription profiling of human endometrial endothelial cells of eutopic endometrium of patients with endometriosis compared with control	transcription profiling by array	Homo sapiens
E-GEOD-21547	Angio-modulation in endothelial cells: an unexpected role of desmoglein-2 in regulating actin dynamics and its relevance to angiogenesis deregulation in systemic sclerosis	transcription profiling by array	Homo sapiens
E-GEOD-33301	Expression data from control and COUP-TFII siRNA treated HUVEC cells	transcription profiling by array	Homo sapiens
E-GEOD-27631	Expression data of human umbilical vein endothelial cells (HUVECs) treated with BMP-6 and BMP-9	transcription profiling by array	Homo sapiens
E-GEOD-19816	Effect of von Willebrand factor on gene expression in HUVECs	transcription profiling by array	Homo sapiens
E-GEOD-17777	Transcription profiling of human HMVEC cells treated with vascular endothelial growth factor, anthrax edema toxin, and an Epac activator	transcription profiling by array	Homo sapiens
E-GEOD-44598	The effect of Sparstolonin B (SsnB) on gene expression	transcription profiling by array	Homo sapiens
E-GEOD-44596	The effect of Sparstolonin B (SsnB) on gene expression in HCAECs	transcription profiling by array	Homo sapiens
E-GEOD-44597	The effect of Sparstolonin B (SsnB) on gene expression in HUVECs	transcription profiling by array	Homo sapiens
E-MTAB-1173	Transcription profiling by array of human HUVEC, HCAEC and MM6 cell lines for mechanistic investigation of the impact of cigarette smoke on adhesion between monocytes and endothelial cells in vitro	transcription profiling by array	Homo sapiens
E-GEOD-13736	Transcription profiling of human HUVEC innate immune response	transcription profiling by array	Homo sapiens
E-GEOD-67309	Low- and middle-dose of radiation on hNPC and HUVEC	transcription profiling by array	Homo sapiens
E-GEOD-76484	Expression data from human unbilical endothelial cells (HUVEC) irradiated with X-ray	transcription profiling by array	Homo sapiens
E-GEOD-12846	RNAi profiling of human lymphatic endothelial cells after knockdown of Prox1 and/or NR2F2	RNAi profiling by array	Homo sapiens
E-GEOD-34512	PBEF Knockdown in HMVEC-LBI	transcription profiling by array	Homo sapiens
E-GEOD-16356	RNAi knock down of MAFin human lymphatic endothelial cells	transcription profiling by array	Homo sapiens
E-GEOD-16547	Transcription profiling of human LEC cells reveals KSHV manipulates notch signaling by upregulating Dll4 and JAG1 to alter cell cycle gene expression in	transcription profiling by array	Homo sapiens
E-GEOD-6489	Transcription profiling of human pulmonary microvascular entdothelial cells infected with human Herpesvirus-8	transcription profiling by array	Homo sapiens
E-GEOD-59226	Expression data from Human Umbilical Vein Endothelial Cell after influenza virus infection	transcription profiling by array	Homo sapiens
E-MEXP-2771	Transcription profiling by array of human endothelial cell monolayers treated with homocysteinylated albumin	transcription profiling by array	Homo sapiens
E-GEOD-25269	Endothelial cells present an innate resistance to glucocorticoid treatment: implications for therapy of primary vasculitis	transcription profiling by array	Homo sapiens
E-GEOD-16683	Transcription profiling of human endothelial gene expression under estradiol treatment	transcription profiling by array	Homo sapiens
E-GEOD-12155	Transcription profiling of human samples after exercise training to characterize a colony assay used to investigate endothelial progenitor cells	transcription profiling by array	Homo sapiens
E-GEOD-34628	Gene expression timecourse from Dengue virus infected human endothelial cells	transcription profiling by array	Homo sapiens
E-GEOD-12131	Transcription profiling of human cells treated with Bacillus anthracis lethal toxin (LT)-intoxicated HUVECs monolayers	transcription profiling by array	Homo sapiens
E-GEOD-24093	Expression gene (angiocrine) profile of various activated endothelial cells	transcription profiling by array	Homo sapiens
E-GEOD-5556	Transcription profiling of human aortic endothelial cells treated with with oligomeric procyanidins extracts	transcription profiling by array	Homo sapiens
E-GEOD-18946	Apoptosis regulation by Kaposi?s sarcoma microRNAs	transcription profiling by array	Homo sapiens
E-GEOD-3364	Transcription profiling of human umbilical vein endothelial cells treated with fullerene	transcription profiling by array	Homo sapiens
E-MEXP-2572	Transcriptional profiling of human liver sinusoidal endothelial cells respond to interaction with Entamoeba histolityca	transcription profiling by array	Homo sapiens
E-GEOD-40613	Effects of co-culture of Endothelial Cells with Mesenchymal Stem Cells on Gene Expression	transcription profiling by array	Homo sapiens
E-GEOD-10479	Significant differential expression genes from HUVECs induced by bg-CAT	transcription profiling by array	Homo sapiens
E-GEOD-4567	Transcription profiling by array of human pulmonary artery endothelial cells cultured with ultrafine air pollutant particles	transcription profiling by array	Homo sapiens
E-GEOD-15760	Comparative transcriptional profiling of tumor-associated and normal lymphatic endothelial cells	transcription profiling by array	Mus musculus
E-GEOD-38461	Expression data from clone sorted tumor endothelial subsets	transcription profiling by array	Mus musculus
E-GEOD-56777	Expression data of E13.5 mouse Blood Brain Barrier and lung endothelial cells	transcription profiling by array	Mus musculus
E-GEOD-6255	Transcription profiling of human ermal lymphatic endothelial cells (LEC) with those isolated from tumours of murine T241/VEGF-C/GFP metastatic fibrosarcoma reveals lymphatic endothelium of metastatic tumours has a distinct transcription profile	transcription profiling by array	Mus musculus
E-GEOD-33253	Transcriptional reprogramming of tumor-associated endothelial cells by disruption of TNF-? signaling	transcription profiling by array	Mus musculus
E-GEOD-31123	Discovery of genes differentially-expressed in the endothelium of lymph nodes draining metastatic versus non-metastatic tumors	transcription profiling by array	Mus musculus
E-GEOD-16841	Transcription profiling of mouse cultured retinal endothelial cells - regulation by Norrin-Frizzled4 signaling (Super Series)	transcription profiling by array	Mus musculus
E-GEOD-16703	Transcription profiling of mouse decrement in Norrin/Frizzled4/Lrp signaling in retinal endothelial cells	transcription profiling by array	Mus musculus
E-GEOD-11870	Transcription profiling of mouse primary aortic endothelial cells during expression of dominant negative PPAR gamma (V290M)	transcription profiling by array	Mus musculus
E-GEOD-34135	Expression data from collecting lymphatic vessels	transcription profiling by array	Mus musculus
E-GEOD-22034	Transcriptional profiling of ex vivo isolated mouse blood vascular and lymphatic endothelial cells	transcription profiling by array	Mus musculus
E-GEOD-53686	Expression data for lymph node lymphatic endothelial cells and blood endothelial cells	transcription profiling by array	Mus musculus
E-GEOD-16707	Long-term effect on the transcriptome of loss of Frizzled4 signaling in cerebellar endothelial cells	transcription profiling by array	Mus musculus
E-GEOD-52075	Expression data of the endothelial-to-hematopoietic transition in E8.5 concepti	transcription profiling by array	Mus musculus
E-GEOD-44118	Expression Data from Endothelial Cells as a Consequence of Ets2 Signaling in PyMT Tumor Associated Fibroblasts	transcription profiling by array	Mus musculus
E-GEOD-16705	Transcription profiling of mouse Frizzled4 signaling in cultured retinal endothelial cells	transcription profiling by array	Mus musculus
E-GEOD-26229	Transcriptional profiling of ex vivo isolated inflammed mouse lymphatic endothelial cells	transcription profiling by array	Mus musculus
E-GEOD-6482	Transcription profiling of mouse mECK36: a cell and animal model of virally induced Kaposis sarcoma	transcription profiling by array	Mus musculus
E-GEOD-16067	Gene expression analysis in control and HIF-2 alpha deficient murine lung endothelial cells under hypoxia	transcription profiling by array	Mus musculus
E-GEOD-5298	Transcription profiling of mouse Tie2-Cre transgene endothelial cells with inactivated Gata4 reveals development of heart valves requires Gata4 expression in endothelial-derived cells	transcription profiling by array	Mus musculus
E-GEOD-27932	FoxOs are lineage-restricted redundant tumor suppressors and regulate endothelial cell homeostasis	transcription profiling by array	Mus musculus
E-GEOD-45820	Expression data from murine cardiac fibroblasts and endothelial cells following Transverse Aortic Constriction	transcription profiling by array	Mus musculus
E-TABM-1125	Transcription profiling of mouse CD31(+) cells isolated from embryonic stem cells	transcription profiling by array	Mus musculus
E-GEOD-27238	FACS-array profiling in retinal endothelial cells from living mouse retinas	transcription profiling by array	Mus musculus
E-GEOD-1576	Transcription profiling of mouse subconfluent and confluent aortic endothelial cells	transcription profiling by array	Mus musculus
E-GEOD-26663	Impact of exercise training on endothelial transcriptional profiles in healthy swine: A genome-wide microarray analysis	transcription profiling by array	Sus scrofa
E-GEOD-24762	Genomic expression study of regenerated endothelial cells in high cholesterol-fed and fish oil-rich groups	transcription profiling by array	Sus scrofa
E-GEOD-8974	Transcription profiling of pig coronary arterial endothelial cells by multiple passaging in vitro	transcription profiling by array	Sus scrofa
E-GEOD-1880	Transcription profiling of LANA induction in human Burkitts lymphoma cell line, KSHV latent infection in lymphoma and endothelial cell lines	transcription profiling by array	Homo sapiens
E-GEOD-837	Transcription profiling of human HUVECs treated with the angiogenic factors VEGF-A and PlGF in low or high serum media	transcription profiling by array	Homo sapiens
E-GEOD-24501	Pten signaling in fibroblasts effects gene expression in endothelial and epithelial cells	transcription profiling by array	Mus musculus
E-GEOD-16967	Expression data from ERK1/2 null endothelial cells	transcription profiling by array	Mus musculus
E-GEOD-10601	Transcription profiling of human HUVEC T-cell (CD40L+) induced, anti-CD40-siRNA treated	transcription profiling by array	Homo sapiens
E-GEOD-9578	Transcription profiling of human endothelial cells or fibroblasts infected with HCMV virus reveals different cell types have different transcriptional responses	transcription profiling by array	Homo sapiens
E-GEOD-7132	Transcription profiling of human tumor-conditioned versus quiescent HUVEC cells, and 5-aza-2a??-deoxycytidine and trichostatin AI treated cells to identify epigenetically silenced genes	transcription profiling by array	Homo sapiens
E-GEOD-46126	Transcriptome characterization of venous endothelium during the formation of neointimal hyperplasia and stenosis in a rat arteriovenous fistula model for kidney dialysis	transcription profiling by array	Rattus norvegicus
E-GEOD-41110	VEGF-A stimulated gene expression in human liver sinusoidal endothelial cells	transcription profiling by array	Homo sapiens
E-GEOD-40403	The downstream molecules of Notch signaling in vascular endothelial cell senescence	transcription profiling by array	Homo sapiens
E-GEOD-41946	Decidual Endothelial Cells (DEC) and endothelial cells from human skin (ADMEC)	transcription profiling by array	Homo sapiens
E-GEOD-46471	Mechanisms of haptoglobin protection against hemoglobin peroxidation triggered endothelial damage	transcription profiling by array	Homo sapiens
E-GEOD-37093	MicroRNA and Gene signatures of young and replicative senescent human umbilical vein endothelial cells	transcription profiling by array	Homo sapiens
E-GEOD-37091	Gene signature of young and replicative senescent human umbilical vein endothelial cells (HUVECs)	transcription profiling by array	Homo sapiens
E-GEOD-57825	DHA effect on endothelial cells (HUVEC) under proinflammatory condition	transcription profiling by array	Homo sapiens
E-GEOD-32968	Gene expression in human umbilical cord endothelial cells following FoxP1 knockdown	transcription profiling by array	Homo sapiens
E-GEOD-56976	Development of gene expression signatures for ANP in HUVEC	transcription profiling by array	Homo sapiens
E-GEOD-33768	S100A8 treatment on gene expression of human umbilical vascular endothelial cells	transcription profiling by array	Homo sapiens
E-TABM-379	Transcription profiling of human dermal fibroblasts and lung microvascular endothelial cells irradiated with protons	transcription profiling by array	Homo sapiens
E-TABM-374	Transcription profiling of human dermal fibroblasts and lung microvascular endothelial cells irradiated with iron ions	transcription profiling by array	Homo sapiens
E-GEOD-20668	Gene expression in human umbilical cord endothelial cells following premiR-100 overexpression	transcription profiling by array	Homo sapiens
E-GEOD-40060	HUVECs with endogenous or overexpressed GPR4 treated with pH 8.4 (control) or pH 6.4 for 5 h	transcription profiling by array	Homo sapiens
E-GEOD-51661	Gene expression profile of human endothelial cells with or without nanoparticles	transcription profiling by array	Homo sapiens
E-CBIL-45	Transcription profiling of human aortic endothelial cells with miR-10a knock down	transcription profiling by array	Homo sapiens
E-GEOD-17676	Differential Effects of TiO2 Nanotubes on Vascular Cells	transcription profiling by array	Homo sapiens
E-GEOD-34259	Study of the effect on indoxyl sulfate on endothelial gene expression	transcription profiling by array	Homo sapiens
E-GEOD-28009	Aldosterone-inducible genes in mineralocorticoid receptor expressed human endothelial cell lines	transcription profiling by array	Homo sapiens
E-GEOD-59938	Expression data from vehicle and adrenomedullin treated human lymphatic endothelial cells	transcription profiling by array	Homo sapiens
E-BASE-3	Transcription profiling of human endothelial cells after 40 h and 24 h exposure to BK virus	transcription profiling by array	Homo sapiens
E-CBIL-41	Transcription profiling of pig aortic endothelial cells to investigate the impact of gender, high fat/high cholesterol diet and regional hemodynamics on gene expression	transcription profiling by array	Sus scrofa
E-CBIL-32	Transcription profiling of endothelial cells from opposite sides of aortic valves from healthy adult male pigs	transcription profiling by array	Sus scrofa
E-CBIL-47	Transcription profiling of pig endothelial cells from animials fed high or low cholesterol diet shows brief hypercholesterolemia induces side-specific protective changes in pig aortic valve endothelia	transcription profiling by array	Sus scrofa
E-CBIL-42	Transcription profiling of pig endothelium from multiple sites of coronary and non-coronary arteries	transcription profiling by array	Sus scrofa
E-CBIL-43	Transcription profiling of pig reveals brief hypercholesterolemia induces changes in pig aortic endothelia	transcription profiling by array	Sus scrofa
E-CBIL-17	Transcription profiling of pig aortic endothelium taken from regions of disturbed and undisturbed flow	transcription profiling by array	Sus scrofa
E-CBIL-3	Transcription profiling of human aortic endothelial cells, HAEC treated with TNF-alpha amplified aRNA samples vs unamplified RNA samples	transcription profiling by array	Homo sapiens
E-GEOD-4518	Transcription profiling of mouse expressing non-cleavable transmembrane mutant form of murine TNFalpha, or treated with soluble TNFalpha (20ng/ml) for 4 hours to investigate divergent and convergent effects on gene expression and function in acute versus chronic endothelial activation	transcription profiling by array	Mus musculus
E-MEXP-1800	Transcription profiling time series of human endothelial cells invading into a three-dimensional collagen matrix	transcription profiling by array	Homo sapiens
E-GEOD-33133	Analysis of the early transcriptome signature of infection of primary endothelial cells by Nipah virus vs. Nipah virus deleted for the expression of non-structural C protein	transcription profiling by array	Homo sapiens
E-GEOD-32902	Analysis of the early transcriptome signature of Nipah virus infection in primary endothelial cells	transcription profiling by array	Homo sapiens
E-GEOD-20364	Breast cancer endothelial interaction	transcription profiling by array	Homo sapiens
E-GEOD-20929	Gene expression in human endothelial cell with innate immunity stimulation	transcription profiling by array	Homo sapiens
E-GEOD-28806	The temporal dynamics of differential gene expression in human alveolar epithelial and endothelial cells interacting with the human pathogenic mould Aspergillus fumigatus in vitro	transcription profiling by array	Homo sapiens
E-GEOD-33416	Transcriptional effects of TNF-? and TGF-?1 on human umbilical vein endothelial cells	transcription profiling by array	Homo sapiens
E-GEOD-43950	Gene expression profiling in endothelial precursor cells of patients protected from microvascular complications	transcription profiling by array	Homo sapiens
E-GEOD-37145	Vascular properties of breast cancer intrinsic subtypes	transcription profiling by array	Homo sapiens
E-MTAB-2515	Analysis of gene expression changes in endothelial cells upon siRNA of VEGF, Foxo1 or both VEGF+Foxo1	transcription profiling by array	Homo sapiens
E-GEOD-45750	Genome wide analysis of differential gene expression of PFKFB3 under- or overexpression upon inhibition or activation of notch signaling in endothelial cells	transcription profiling by array	Homo sapiens
E-GEOD-72633	Endothelial NOTCH1 is suppressed by circulating lipids and antagonizes inflammation during atherosclerosis	transcription profiling by array	Homo sapiens
E-GEOD-56309	Endothelial to Mesenchymal Transition	transcription profiling by array	Homo sapiens
E-GEOD-50112	Effect of Alloantibody and Complement on Endothelial Cells	transcription profiling by array	Homo sapiens
E-GEOD-43742	Genome-wide transcriptome comparison between primary cultures of human dermal microvascular endothelial cells and infantile hemangioma endothelial cells	transcription profiling by array	Homo sapiens
E-GEOD-55691	Genome-wide effect of conditioned media supernatant (CMS) derived from human endometrial stromal cells treated by long-acting progestin-only contraceptives (LAPCs) on Human endometrial endothelial cells	transcription profiling by array	Homo sapiens
E-GEOD-80067	Effects of model chylomicron remants on gene expresssion in human aortic endothelial cells (HAEC)	transcription profiling by array	Homo sapiens
E-GEOD-43349	Geometric control of the coronary artery endothelial cell transcriptome following standard growth condition	transcription profiling by array	Homo sapiens
E-GEOD-46825	Apelin/APJ signaling mediated by G alpha 13 and MEF2 in endothelial cells	transcription profiling by array	Homo sapiens
E-GEOD-69067	CD147 and downstream ADAMTSs promote the tumorigenesis of Kaposi sarcoma-associated herpesvirus	transcription profiling by array	Homo sapiens
E-GEOD-44168	Geometric control of the coronary artery endothelial cell transcriptome	transcription profiling by array	Homo sapiens
E-GEOD-72180	ER alpha rapid signaling is required for estrogen induced proliferation and migration of vascular endothelial cells	transcription profiling by array	Homo sapiens
E-GEOD-51253	Discovery of PDE7B as a novel effector of GBM growth by computational deconvolution of an in vitro physical coculture system	transcription profiling by array	Homo sapiens
E-GEOD-44167	Geometric control of the coronary artery endothelial cell transcriptome following serum starvation	transcription profiling by array	Homo sapiens
E-GEOD-28656	Genes regulated by Nkx2-3 in human intestinal microvascular endothelial cells	transcription profiling by array	Homo sapiens
E-GEOD-48006	Regulation of NF-?B signaling by miR-21-3p and miR-27a-5p in Response to Oxidized Phospholipids in Human Aortic Endothelial Cells	transcription profiling by array	Homo sapiens
E-GEOD-23069	Gene expression profiling of HUVEC after stimulation with an inflammatory mediator cocktail	transcription profiling by array	Homo sapiens
E-GEOD-23067	Gene expression profiling of endothelial cell apoptosis induced by serum withdrawal	transcription profiling by array	Homo sapiens
E-GEOD-23068	Gene expression profiling of HUVEC under basal (resting) conditions	transcription profiling by array	Homo sapiens
E-GEOD-39300	Gene expression changes in embryonic PECAM-1+ cells from Gata2 +9.5 enhancer targeted mice	transcription profiling by array	Mus musculus
E-GEOD-44926	Global gene expression analysis of vascular progenitors differentiated from human embryonic stem cells or induced pluripotent stem cells, corresponding donor starting cells, and mature human endothelial cells	transcription profiling by array	Homo sapiens
E-GEOD-50212	Propagation of Human corneal Endothelial Cells ? A Novel Dual Media Approach	transcription profiling by array	Homo sapiens
E-GEOD-29932	To identify specific glycosylated structures on brain endothelial cells that mediate rolling, adhesion, and diapedesis of leukocytes in the brain	transcription profiling by array	Homo sapiens
E-GEOD-50555	Identification of a stable molecular signature in breast tumor endothelial cells that persists ex vivo	transcription profiling by array	Mus musculus
E-GEOD-40170	Flow dependent gene expression in the rat aorta under physiological conditions	transcription profiling by array	Rattus norvegicus
E-GEOD-26744	Adenosine-treated endothelial progenitor cells	transcription profiling by array	Homo sapiens
E-GEOD-23203	Expression data from human healthy and lupus EPCs/CACs, and healthy CD133+ bone marrow EPCs	transcription profiling by array	Homo sapiens
E-GEOD-26951	Expression data from human healthy CD133+ bone marrow EPCs	transcription profiling by array	Homo sapiens
E-GEOD-26949	Expression data from human healthy EPCs/CACs	transcription profiling by array	Homo sapiens
E-GEOD-39396	Expression profiles of cell populations purified from human CRC (4 ways)	transcription profiling by array	Homo sapiens
E-GEOD-34850	CD34 marks angiogenic tip cells in human vascular endothelial cell cultures	transcription profiling by array	Homo sapiens
E-GEOD-79218	Primary human microvascular endothelial cell transcriptome (mRNA) response to a wild type Mers-CoV (icMERS-CoV EMC2012)	transcription profiling by array	Homo sapiens
E-GEOD-57059	Differential Expression of Stress and Immune Response Pathway Transcripts and miRNAs in Normal Human Endothelial Cells Subjected to Fractionated or Single-Dose Radiation [mRNA]	transcription profiling by array	Homo sapiens
E-GEOD-51351	Marinobufagenin regulates gene expression in human brain microvascular endothelial cells in vitro	transcription profiling by array	Homo sapiens
E-GEOD-66073	Gene expression of APJ deficient endothelial cell	transcription profiling by array	Mus musculus
E-GEOD-41681	Influence of plasma from normal and preeclamptic women on HUVEC cells	transcription profiling by array	Homo sapiens
E-GEOD-59462	RMECs: hypoxia-induced group vs. paired untreated group	transcription profiling by array	Homo sapiens
E-GEOD-42767	Investigation of endothelial cell gene dysregulation in early pulmonary arterial hypertension disease model	transcription profiling by array	Rattus norvegicus
E-GEOD-35171	Effect of VEGF on expressions of C2H2 zinc finger proteins in human umbilical vein endothelial cells	transcription profiling by array	Homo sapiens
E-GEOD-70456	Effects of BMPR2 Loss in Human Pulmonary Artery Endothelial Cells	transcription profiling by array	Homo sapiens
E-GEOD-53550	HUVEC with/without VEGF-A treatment in 3D matrigel or 2D monoculture	transcription profiling by array	Homo sapiens
E-GEOD-53551	Knockdown of LIVE1 in HUVEC compared to universal negative control	transcription profiling by array	Homo sapiens
E-GEOD-44856	Expression data from Human Umbilical Vein Endothelial Cells (HUVECs) exposed to WT and V30M transthyretin (TTR)	transcription profiling by array	Homo sapiens
E-GEOD-42216	Gene expression analysis of the immortalized human endothelial cell lines HMEC-1 and TIME	transcription profiling by array	Homo sapiens
E-GEOD-73753	Expression data of endothelial cells from mouse hindbrain and genetic Wnt-medulloblastoma and Shh-medulloblastoma mouse models	transcription profiling by array	Mus musculus
E-MTAB-3949	Transcription profiling of mouse brain endothelial cells in host mice carrying xenografts of patient-derived glioblastomas with distinct histological phenotypes	transcription profiling by array	Mus musculus
E-GEOD-55295	Role of Pfn-1 phosphorylation in gene expression in glioma-associated endothelial cells	transcription profiling by array	Mus musculus
E-GEOD-84551	Lymphatic endothelial cells comparison gene array data	transcription profiling by array	Homo sapiens, Mus musculus
E-GEOD-67651	Expression data from fatty acid and bile acid receptor agonist treated liver sinusoidal endothelial cells	transcription profiling by array	Mus musculus
E-GEOD-56015	Runx+ HSPC, kdrl+ endothelial, and negative cells sorted from DMSO- or Lycorine-treated 3 dpf zebrafish embryos	transcription profiling by array	Danio rerio
E-GEOD-46022	The genome expression profile of human umbilical vein endothelial cells (HUVECs) overexpressing miR-146a	transcription profiling by array	Homo sapiens
E-GEOD-62348	Gene expression profile in HCAECs transfected with RNF213 siRNA	transcription profiling by array	Homo sapiens
E-GEOD-46684	Expression data: Venous malformation-causative TIE2-mutations mediate an AKT-dependent decrease in PDGFB	transcription profiling by array	Homo sapiens
E-GEOD-14044	Effects of exercise training and antioxidant supplementation on endothelial cell gene expression	transcription profiling by array	Rattus norvegicus
E-GEOD-51248	Dlx1 and Rgs5 in the Ductus Arteriosus: Vessel-specific Genes Identified by Transcriptional Profiling of Laser-capture Microdissected Endothelial and Smooth Muscle Cells	transcription profiling by array	Rattus norvegicus
E-GEOD-56285	N-octanoyl dopamine treatment of endothelial cells induces the unfolded protein response and results in hypometabolism and tolerance to hypothermia	transcription profiling by array	Homo sapiens
E-GEOD-60332	Effect of Glucocorticoids on lncRNA and mRNA Expression Profile of the Human Bone Microcirculatory Endothelial Cells	transcription profiling by array	Homo sapiens
E-GEOD-60999	Comparison between type-I vascular endothelial cells (VECs) and type-II VECs	transcription profiling by array	Homo sapiens
E-MTAB-4025	Transcription profiling of human umbilical vein endothelial cells after c-MYC siRNA knockdown to identify c-MYC target genes	transcription profiling by array	Homo sapiens
E-GEOD-26513	Endothelial Response to Increased Shear Stress Frequency	transcription profiling by array	Sus scrofa
E-GEOD-10938	In vivo endothelial transcriptional profiles of porcine coronary and iliac arteries	transcription profiling by array	Sus scrofa
E-GEOD-26505	The Adaptive Response of Endothelial Cells to Increased Shear Stress	transcription profiling by array	Sus scrofa
E-GEOD-10671	Endothelial Gene Expression in Regions of Defined Shear Exposure in the Porcine Iliac Arteries	transcription profiling by array	Sus scrofa
E-GEOD-30843	Effect of Continuous Suppression of Heparan Sulfate during Flow on Arterial Endothelial Function	transcription profiling by array	Sus scrofa
E-GEOD-19593	Endothelial transcriptional profiles of porcine coronary and iliac arteries passages 1 through 4	transcription profiling by array	Sus scrofa
E-GEOD-27870	The effect of TNFa on endothelial cells	transcription profiling by array	Homo sapiens
E-GEOD-15494	Human umbilical vein endothelial cells (HUVECs) treated with fenofibrate	transcription profiling by array	Homo sapiens
E-GEOD-15482	The effect of PPARa siRNA on endothelial cells treated with fenofibrate	transcription profiling by array	Homo sapiens
E-GEOD-15483	The effect of fenofibrate on endothelial cells	transcription profiling by array	Homo sapiens
E-GEOD-37459	Gene array analysis of Human Umbilical Vein Endothelial Cells (HUVEC) transduced with lentivirus containing cDNA of NKX2,5 or GATA4 or GFP	transcription profiling by array	Homo sapiens
E-GEOD-19412	KLF2-induced actin shear fibers control both alignment to flow and JNK signaling in vascular endothelium	proteomic profiling by array, transcription profiling by array	Homo sapiens
E-GEOD-8852	Evaluation of the effects of shear stress on human dermal microvascular blood and lymphatic endothelial cells	transcription profiling by array	Homo sapiens
E-GEOD-20243	Identification of soluble factors overexpressed in brain endothelial cell (EC) lines compared to non-brain EC lines	transcription profiling by array	Homo sapiens
E-GEOD-10802	Gene Expression Analysis of Human Endometrial Endothelial Cells Exposed to Bisphenol A	transcription profiling by array	Homo sapiens
E-GEOD-23172	Analysis of the human endothelial cell response to pathogenic Leptospira interrogans vs. non-pathogenic Leptospira biflexa (Eahy1 data)	transcription profiling by array	Homo sapiens
E-GEOD-23173	Analysis of the human endothelial cell response to pathogenic Leptospira interrogans vs. non-pathogenic Leptospira biflexa (HMEC data)	transcription profiling by array	Homo sapiens
E-GEOD-27252	Analysis of the human endothelial cell response to Borrelia burgdorferi wild-type and deleted in the gene encoding the integrin ligand P66 [experiment A]	transcription profiling by array	Homo sapiens
E-GEOD-40500	Expression data from endthelial cells in ductus arteriosus and aorta in rat fetuses or neonates	transcription profiling by array	Rattus norvegicus
E-GEOD-49524	Differential expression profiles of human primary endothelial cells (HUVECs) from umbilical cords of Gestational Diabetic mothers	transcription profiling by array	Homo sapiens
E-GEOD-14375	Culture induced changes in Blood-Brain Barrier transcriptome: implications for amino acid transporters in vivo	transcription profiling by array	Mus musculus
E-GEOD-26953	Discovery of Shear- and Side-specific mRNAs and miRNAs in Human Aortic Valvular Endothelial Cells	transcription profiling by array	Homo sapiens
E-GEOD-52243	Identification of novel mechanosensitive genes differentially regulated at 48 h timepoint in vivo using mouse carotid artery endothelium exposed to disturbed blood flow	transcription profiling by array	Mus musculus
E-GEOD-14898	Endothelial transcriptomic responses in a mouse model of type II diabetes	transcription profiling by array	Mus musculus
E-GEOD-15003	Effect of Rac1 haploinsufficiency on the gene expression profile of mouse endothelial cells	transcription profiling by array	Mus musculus
E-GEOD-15454	Profiling of filarial induced genes in lymphatic endothelial cells	transcription profiling by array	Homo sapiens
E-GEOD-20375	LSEC: a microenvironment dependent differentiation program in rat including the novel junctional protein Leda-1	transcription profiling by array	Rattus norvegicus
E-GEOD-16573	FoxO3 modulates endothelial gene expression and function by direct and indirect mechanisms	transcription profiling by array	Homo sapiens
E-GEOD-34059	The expression of inflammatory genes in endothelial cells is inhibited by N-octanoyl dopamine via modulation of the NFkB pathway	transcription profiling by array	Homo sapiens
E-GEOD-39264	Expression data of RNA isolated from C57/BL6 mouse aortic endothelial cells (MAECs)	transcription profiling by array	Mus musculus
E-GEOD-17814	Role of zyxin in the tension-induced expression change in endothelial cells	transcription profiling by array	Homo sapiens
E-TABM-24	Transcription profiling of human umbilical vein endothelial cells (HUVECs) transduced with pMLV-MCS or pMLV-THAP1 retroviral expression vectors	transcription profiling by array	Homo sapiens
E-GEOD-20739	Gene expression analysis of miR-663 knockdown under shear stress in HUVEC	transcription profiling by array	Homo sapiens
E-GEOD-18956	Genome-wide analysis of human pulmonary artery endothelial cells after knockdown of either BMPRII or beta-catenin	transcription profiling by array	Homo sapiens
E-GEOD-28511	Endothelial and Alveolar Rhabdomyosarcoma mRNA expression	transcription profiling by array	Homo sapiens
E-GEOD-19335	Control of endothelial sprouting by a Tel-CtBP complex	transcription profiling by array	Homo sapiens
E-GEOD-42964	Endothelial Raf1 activation regulates arterial morphogenesis	transcription profiling by array	Homo sapiens
E-GEOD-46328	Genome-wide analysis of each stage of EPCs differentiation	transcription profiling by array	Homo sapiens
E-GEOD-44694	MiR-155 promotes blood-brain barrier dysfunction in neuroinflammation	transcription profiling by array	Homo sapiens
E-GEOD-43016	Transcriptomic analysis of targets regulated by miR-146a in primary endothelial cells	transcription profiling by array	Homo sapiens
E-GEOD-21458	Transcriptomic analysis of targets regulated by miR-125b in primary endothelial cells	transcription profiling by array	Homo sapiens
E-GEOD-44693	MiR-155 promotes blood-brain barrier dysfunction in neuroinflammation (part 2)	transcription profiling by array	Homo sapiens
E-GEOD-18035	Expression profiling after ICAP1 or constitutive active NOTCH1 over expression in human umbilical vein endothelial cells	transcription profiling by array	Homo sapiens
E-GEOD-30780	Genome-wide analysis distinguishes hyperglycemia regulated epigenetic signatures of primary vascular cells (gene expression)	transcription profiling by array	Homo sapiens
E-MTAB-765	Brain endothelium gene expression during group B streptococcus (GBS) infection	transcription profiling by array	Homo sapiens
E-GEOD-50046	Whole genome profiling of liver sinusoidal endothelial cells (LSEC) before and after hepatectomy	transcription profiling by array	Mus musculus
E-GEOD-35676	eQTL study of bone marrow derived macrophages and endothelial cells from DBA2xAKR F2 mice	transcription profiling by array	Mus musculus
E-GEOD-23289	HUVECs cultured under normal or high laminar shear stress	transcription profiling by array	Homo sapiens
E-GEOD-15934	Analysis of Gene Expression changes in human intestinal endothelial-to-mesenchymal transition - TRANSFORMED GROUP	transcription profiling by array	Homo sapiens
E-GEOD-40999	Th2 cytokine IL-4 is critical in initiating pulmonary vascular inflammation under hypoxic conditions and induces pulmonary vascular endothelial cell activation	transcription profiling by array	Mus musculus
E-GEOD-53681	Mouse Endothelial Progenitor Cell (EPC) Lines - Illumnia Array	transcription profiling by array	Mus musculus
E-GEOD-84008	Genome-wide analysis of ex vivo gene expression of tumour pericytes and tumour endothelial cells obtained from 67NR mouse primary tumors	transcription profiling by array	Mus musculus
E-GEOD-56143	Identification of mechano- and/or 5Aza-sensitive genes in mouse carotid artery endothelium in vivo exposed to disturbed blood flow for 7 days	transcription profiling by array	Mus musculus
E-GEOD-20741	Genome-wide analysis of mechanosensitive genes using in vivo model of mouse carotid artery endothelium exposed to disturbed flow	transcription profiling by array	Mus musculus
E-GEOD-37606	Gene expression profiling of endothelial cells isolated from wildtype and Crim1KST264/KST264 adult mice kidneys	transcription profiling by array	Mus musculus
E-GEOD-48572	Genome-wide mRNA expression analysis of primary cultured mouse brain microvascular endothelial cells after inhibition of PKC-beta	transcription profiling by array	Mus musculus
E-MTAB-3305	Gene expression in wild type and Gas6-/- endothelial cells co-cultured with cancer cells	transcription profiling by array	Mus musculus
E-GEOD-47543	The physicochemistry of capped nanosilver predicts it biological activity in brain endothelial (RBEC4) cells	transcription profiling by array	Rattus norvegicus
E-MEXP-1989	Transcription profiling of human brain endothelial cells treated with TNF then incubated with platelets, P.falciparum-parasited red blood cells or normal red blood cells	transcription profiling by array	Homo sapiens
E-MEXP-2410	Transcription profiling of human umblical vein endothelial cells (HUVEC) undergoing tubulogenesis in a 3D fribrin matrix or cultured as monolayers	transcription profiling by array	Homo sapiens
E-MTAB-3277	Transcription profile by array of endothelial colony-forming cells comparing those dervied from placenta endothelial progenitor cells and those from umbilical cord blood endothelial progenitor cells	transcription profiling by array	Homo sapiens
E-MTAB-3692	Paracrine activation of hCMEC/D3 cells by LPS-stimulated macrophages	transcription profiling by array	Homo sapiens
E-MTAB-1536	Transcription profiling by array of human mesenchymal stem cells and endothelial cells to investigate down-regulation of cytokine-induced leukocyte recruitment	transcription profiling by array	Homo sapiens
E-MEXP-3900	Transcription profiling by array of human liver sinusoidal endothelial cells (LSECs) treated with IFN-a	transcription profiling by array	Homo sapiens
E-MEXP-3746	Transcription profiling by array of human aortic endothelial cells after treatment with IFN-alpha in order to determine whether IFN-alpha can directly activate the endothelium	transcription profiling by array	Homo sapiens
E-MTAB-1388	Transcription profiling of human umbilical cord blood derived Outgrowth Endothelial Cells (OECs) at early and late passages to study how senescence affects the gene expression profile of OECs	transcription profiling by array	Homo sapiens
E-MEXP-983	Transcription profiling of blood vessel endothelial cells from wild type and PPARb knock-out mice	transcription profiling by array	Mus musculus
E-MEXP-3299	Transcription profiling by array of human pacental endothelial cells treated with fetal HDL	transcription profiling by array	Homo sapiens
E-GEOD-19270	Progerin Expression in Endothelial Cells Induces Endothelial Dysfunction	transcription profiling by array	Homo sapiens
E-GEOD-16908	miR-31 inhibits lymphatic lineage-specific differentiation in vitro and lymphatic vessel development in vivo	transcription profiling by array	Homo sapiens
E-MEXP-820	Transcription profiling of synectin knock-out mouse primary endothelial cells before and after FGF2 induction	transcription profiling by array	Mus musculus
E-MEXP-2256	Transcription profiling of human endothelial cells UPR signature and concomitant activation of multiple signaling pathways in cells exposed to hGX sPLA2 modified LDL	transcription profiling by array	Homo sapiens
E-GEOD-57329	Galectin-3 Deficiency Exacerbates Hyperglycemia and the Endothelial Response to Diabetes	transcription profiling by array	Mus musculus
E-MTAB-347	Transcription profiling by array of mouse P6 retinal endothelial cells extracted from wildtype and dll4 heterozygous mice	transcription profiling by array	Mus musculus
E-MEXP-3802	Transcription profiling by array of HDMVEC, Fibroblast cells, as well as human glioblastoma brain tumor cell line (U87) to investigate the effect of Everolimus (RAD001)	transcription profiling by array	Homo sapiens
E-TABM-315	Transcription profiling of human dermal microvascular endothelial, fibroblast, and glioblastoma cells treated with mycophenolic acid	transcription profiling by array	Homo sapiens
E-GEOD-37624	Transcriptional response of confluent human umbilical vein endothelial cells to stimulation with the related cytokines interleukin-1b or interleukin-33	transcription profiling by array	Homo sapiens
E-GEOD-35000	Interaction effects of knockdown of PML and TNFalpha treatment in HUVEC cells	transcription profiling by array	Homo sapiens
E-GEOD-29238	The effects of knockdown of PML by different individual siRNAs in HUVEC cells	transcription profiling by array	Homo sapiens
E-GEOD-18014	Gene expression profile after CCM1 over expression in human umbilical vein endothelial cells	transcription profiling by array	Homo sapiens
E-GEOD-26295	The effects of 3OC12-HSL on global gene expression in primary human aortic endothelial cells (HAEC)	transcription profiling by array	Homo sapiens
E-RZPD-19	Transcription profiling of human colon microvascular endothelium	transcription profiling by array	Homo sapiens
E-UMCU-5	Transcription profiling of human HUVEC cells exposed to 0.1, 1 and 10 mM sodium nitroprusside (SNP) for 4 hours vs untreated control cells	transcription profiling by array	Homo sapiens
E-UMCU-6	Transcription profiling of human HUVEC cells exposed to 1 mM sodium nitroprusside (SNP) for 2, 4, 8 and 24 hours vs untreated control cells	transcription profiling by array	Homo sapiens
E-UMCU-7	Transcription profiling of human HUVEC cells exposed to 250 uM DETA-NONOate for 4 hours in the presence and absence of 10 uM of the guanylate cyclase inhibitor 1H-[1,2,4]oxadiazolo-[4,3,2]quinoxalin-1-one (ODQ)	transcription profiling by array	Homo sapiens
E-UMCU-8	Transcription profiling of human HUVEC cells exposed for 2, 4, 8 and 24 hours to (Z)-1-[N-(2-aminoethyl)-N-(2-ammonioethyl)amino]diazen-1-ium-1,2-diolate (DETA-NONOate) 250 uM	transcription profiling by array	Homo sapiens
E-UMCU-2	Transcription profiling of human HUVEC (Human Umbilical Vein Endothelial Cells) cells exposed to heat shock (42 degrees Celcius) for different time points (1hr, 3 hrs, 6 hr and 12 hrs) and vs non heat-shock cells with varying amounts of external spikes added	transcription profiling by array	Homo sapiens
E-GEOD-47157	Shear Stress and NOTCH1 Regulate Calcification Related Genes in Human Aortic Valve Endothelium (RNA-Seq)	RNA-seq of coding RNA	Homo sapiens
E-GEOD-69276	Notch1 dose modulates endothelial gene expression	RNA-seq of coding RNA	Mus musculus
E-GEOD-54416	Global gene expression differences between blood- and lymphatic-specific endothelial colony forming cells	RNA-seq of coding RNA	Homo sapiens
E-GEOD-74322	Global gene expression differences between blood- and lymphatic-specific human dermal microvascular endothelial cells	RNA-seq of coding RNA	Homo sapiens
E-GEOD-71216	Transcriptome sequencing to identify transcription factor regulatory network and alternative splicing in endothelial cells under VEGF stimulation	RNA-seq of coding RNA	Homo sapiens
E-GEOD-79160	RNA-seq analysis of control and podoplanin knockdown lymphatic endothelial cells	RNA-seq of coding RNA	Homo sapiens
E-GEOD-62974	RNA sequencing (RNA-SEQ) of EPAS1 knockdown by siRNA in endothelial cells	RNA-seq of coding RNA	Homo sapiens, Mus musculus
E-GEOD-54912	Vascular histone deacetylation by pharmacological HDAC inhibition [SAHA, RNA-seq]	RNA-seq of coding RNA	Homo sapiens
E-GEOD-37376	Transcription profiling by high throughput sequencing of human aortic endothelial cell treated with TSA	RNA-seq of coding RNA	Homo sapiens
E-GEOD-61636	Transcription profiling by high throughput sequencing of murine bone marrow endothelial cells and bone marrow stroma, in vitro and in vivo, with and without hematopoietic stem cells co-culture	RNA-seq of coding RNA	Mus musculus
E-MTAB-970	Transcription profiling by high throughput sequencing of Sox17.Epi and Endo cells from mouse embryos	RNA-seq of coding RNA	Mus musculus
E-GEOD-63283	Slit2 modifies VEGF-induced angiogenic responses in rabbit skeletal muscle by inducing capillary sprouting and decreasing vascular permeability via reduced eNOS activity	RNA-seq of coding RNA	Homo sapiens
E-GEOD-46502	Selective suppression of endothelial cytokine production by progesterone receptor [RNA-seq]	RNA-seq of coding RNA	Homo sapiens
E-GEOD-62342	Transcriptome Analysis of KSHV during de novo primary infection of endothelial (TIVE) cells	RNA-seq of coding RNA	Human herpesvirus 8
E-GEOD-55310	RUNX1 positively regulates a cell adhesion and migration program in murine hemogenic endothelium prior to blood emergence (RNA-seq)	RNA-seq of coding RNA	Mus musculus
E-GEOD-44064	High throughput gene expression analysis identifies reliable expression markers of human corneal endothelial cells	RNA-seq of coding RNA	Homo sapiens
E-GEOD-41616	Identification of Novel Molecular Markers through Transcriptomic Analysis in Human Fetal and Adult Corneal Endothelial Cells	RNA-seq of coding RNA	Homo sapiens
E-GEOD-65751	Lymphatic vessels arise from a niche of multipotent angioblasts within the floor of the cardinal vein	RNA-seq of coding RNA	Danio rerio
E-GEOD-16357	Transcription profiling by array of human skin from patients with Kaposi sarcoma and epithelial cells infected with Kaposi sarcoma associated herpes virus	transcription profiling by array	Homo sapiens
E-GEOD-56144	Site-Specific Association with Host and Viral Chromatin by KSHV LANA and its Reversal during Lytic Reactivation	ChIP-seq, RNA-seq of coding RNA	Homo sapiens
E-MEXP-3991	Transcription profiling by array of humanÂ endothelialÂ cells from colorectal carcinoma biopsies with high and low GBP-1 expression	transcriptionprofilingÂ byarray	Homo sapiens
E-MTAB-6521	Microarray analysis of human umbilical veinÂ endothelialÂ cells (HUVECs) chronically irradiated with low dose-rate of ionizing radiation for one, three and six weeks	transcriptionprofilingÂ byarray	Homo sapiens
E-MTAB-5592	Factor VII activating protease (FSAP) regulates the expression of inflammatory genes in vascular smooth muscle andÂ endothelialÂ cells	transcriptionprofilingÂ byarray	Homo sapiens
E-GEOD-77239	Expression data from young and senescent HCAECs treated with proton pump inhibitors (omeprazole and lansoprazole)	transcriptionprofilingÂ byarray	Homo sapiens
E-MTAB-4860	Global gene expression profiling ofÂ endothelialcolony-forming cells from term and preterm neonates	transcriptionprofilingÂ byarray	Homo sapiens
E-MTAB-5686	Determination of effects of propionate on gene expression in human cerebromicrovascularÂ endothelialÂ cell line hCMEC/D3	transcriptionprofilingÂ byarray	Homo sapiens
E-MTAB-2519	EphA3 silencing in Multiple MyelomaÂ EndothelialCells	transcriptionprofilingÂ byarray	Homo sapiens
E-GEOD-76741	Implication of Long noncoding RNAs in theÂ endothelialÂ cell response to hypoxia I	transcriptionprofilingÂ byarray	Homo sapiens
E-GEOD-76739	Implication of Long noncoding RNAs in theÂ endothelialÂ cell response to hypoxia II	transcriptionprofilingÂ byarray	Homo sapiens
E-GEOD-68371	Gene expression analysis of mouse lymphaticÂ endothelialÂ cells (LECs) from the subcapsular sinus (SS, afferent) and lymphatic sinus (LS, efferent)	transcriptionprofilingÂ byarray	Mus musculus
E-GEOD-69996	EndothelialÂ cell response to trophoblastic debris	transcriptionprofilingÂ byarray	Homo sapiens
E-MTAB-5263	Effect of silencing DLC1 (Deleted in Liver Cancer 1) in Human Umbilical VeinÂ EndothelialÂ Cells (HUVEC)	transcriptionprofilingÂ byarray	Homo sapiens
E-MTAB-5754	Fe ions and X-ray radiation exposure of Est2-immortalised human coronary arteryÂ endothelialcells - 1 day and 7 days post-irradiation	transcriptionprofilingÂ byarray	Homo sapiens
E-MTAB-5054	Transcription profiling of human coronary arteryÂ endothelialÂ cells exposed to x-ray radiation - 1 day, 7 days, 14 days post-irradiation	transcriptionprofilingÂ byarray	Homo sapiens
E-GEOD-75793	Expression data from pulmonary arterialÂ endothelialÂ cells treated with siRNA control or siGLS in stiff or soft matrix	transcriptionprofilingÂ byarray	Homo sapiens
E-GEOD-78020	Comparison of gene expression between Human umbilical veinÂ endothelialÂ cells and Human liver sinusoidalÂ endothelialÂ cells	transcriptionprofilingÂ byarray	Homo sapiens
E-GEOD-85468	Expression data from Human Umbilical VeinÂ EndothelialÂ Cells	transcriptionprofilingÂ byarray	Homo sapiens
E-MTAB-3925	Transcription profiling of humanÂ endothelialÂ cells treated with Low Molecular Weight Fucoidan (LMWF)	transcriptionprofilingÂ byarray	Homo Sapiens
E-MTAB-4383	microRNA profiling by array of human umbilical venousÂ endothelialÂ cells (HUVECs) stimulated with bone morphogenetic protein 4 (BMP4)	microRNAprofilingÂ byarray	Homo sapiens
E-MTAB-5207	Dynamic regulation of VEGF-inducible genes by an ERK-ERG-p300 transcriptional network	transcriptionprofilingÂ byarray	Homo sapiens
E-MTAB-6605	RNA-Seq of human aorticÂ endothelialÂ cells with lysophosphatidylinositol against untreated controls	RNA-seqÂ ofcodingÂ RNA	Homo sapiens
E-MTAB-5921	RNA-Seq of murine lungÂ endothelialÂ cells stimulated with IFN-gamma and dexamethasone	RNA-seqÂ ofcodingÂ RNA	Mus musculus
E-MTAB-4066	RNA sequencing data of bone marrowÂ endothelialcell subpopulations type H, type E and type L	RNA-seqÂ ofcodingÂ RNA	Mus musculus
E-MTAB-4511	RNA-seq in HUVECs overexpressing Sox18 and treated with Sm4	RNA-seqÂ ofcodingÂ RNA	Homo sapiens
E-MTAB-4747	Bacterial cellulose carrier maintains nativeÂ endothelialÂ cell differentiation in vitro	RNA-seqÂ ofcodingÂ RNA	Homo sapiens
E-MTAB-4842	EndothelialÂ inhibition of the glycolytic activator PFKFB3 induces tumor vessel normalization, impairs metastasis and improves chemotherapy	RNA-seqÂ ofcodingÂ RNA	Mus musculus
E-MTAB-4897	Transcriptome analysis of HUVEC	RNA-seqÂ ofcodingÂ RNA	Homo sapiens
E-GEOD-60217	Adenosine-to-inosine RNA editing controls cathepsin S expression in atherosclerosis by enabling HuR-mediated post-transcriptional regulation	RNA-seqÂ ofcodingÂ RNA	Homo sapiens
E-GEOD-76743	Implication of Long noncoding RNAs in theÂ endothelialÂ cell response to hypoxia revealed by RNA-sequencing	RNA-seqÂ ofcodingÂ RNA	Homo sapiens
E-GEOD-84345	Lack of adrenomedullin in mouseÂ endothelialÂ cells results in defective angiogenesis, enhanced vascular permeability, less metastasis, and more brain damage	RNA-seqÂ ofcodingÂ RNA	Mus musculus
E-GEOD-71159	Suppression of ischemia in arterial occlusive disease by JNK-promoted native collateral artery development	RNA-seqÂ ofcodingÂ RNA	Mus musculus
GSE103936	CD157 positive endothleilal stem cells in the liver	transcription profiling by array	Mus musculus
GSE16354	Infection of Lymphatic and Blood Vessel Endothelial Cells (LEC and BEC) with KSHV	transcription profiling by array	Homo sapiens

## Sheet: Supplementary Table 1d
	Studies with raw data			Studies with process data
	Study	Organism		Study	Organism
	E-GEOD-10479	Homo sapiens		E-GEOD-837	Homo sapiens
	E-GEOD-10710	Homo sapiens		E-GEOD-1377	Homo sapiens
	E-GEOD-10778	Homo sapiens		E-GEOD-1576	Mus musculus
	E-GEOD-10804	Homo sapiens		E-GEOD-1843	Rattus norvegicus
	E-GEOD-11288	Mus musculus		E-GEOD-2040	Mus musculus
	E-GEOD-11870	Mus musculus		E-GEOD-2299	Homo sapiens
	E-GEOD-12011	Homo sapiens		E-GEOD-3364	Homo sapiens
	E-GEOD-12012	Danio rerio		E-GEOD-3589	Homo sapiens
	E-GEOD-12039	Danio rerio		E-GEOD-3601	Homo sapiens
	E-GEOD-12131	Homo sapiens		E-GEOD-3891	Homo sapiens
	E-GEOD-12155	Homo sapiens		E-GEOD-3920	Homo sapiens
	E-GEOD-12679	Homo sapiens		E-GEOD-3998	Homo sapiens
	E-GEOD-12792	Homo sapiens		E-GEOD-4518	Mus musculus
	E-GEOD-12846	Homo sapiens		E-GEOD-5474	Homo sapiens
	E-GEOD-13637	Homo sapiens		E-GEOD-5556	Homo sapiens
	E-GEOD-13712	Homo sapiens		E-GEOD-5883	Homo sapiens
	E-GEOD-13736	Homo sapiens		E-GEOD-6735	Mus musculus
	E-GEOD-14230	Homo sapiens		E-GEOD-15934	Homo sapiens
	E-GEOD-14375	Mus musculus		E-GEOD-20978	Homo sapiens
	E-GEOD-14546	Bos taurus		E-GEOD-26295	Homo sapiens
	E-GEOD-1518	Homo sapiens		E-GEOD-29238	Homo sapiens
	E-GEOD-15464	Homo sapiens		E-GEOD-35000	Homo sapiens
	E-GEOD-15494	Homo sapiens		E-GEOD-35676	Mus musculus
	E-GEOD-15499	Homo sapiens		E-GEOD-43349	Homo sapiens
	E-GEOD-15760	Mus musculus		E-GEOD-43742	Homo sapiens
	E-GEOD-16051	Homo sapiens		E-GEOD-44167	Homo sapiens
	E-GEOD-16067	Mus musculus		E-GEOD-44168	Homo sapiens
	E-GEOD-16355	Homo sapiens		E-GEOD-45750	Homo sapiens
	E-GEOD-16356	Homo sapiens		E-GEOD-46328	Homo sapiens
	E-GEOD-16357	Homo sapiens		E-GEOD-48572	Mus musculus
	E-GEOD-16547	Homo sapiens		E-GEOD-50046	Mus musculus
	E-GEOD-16573	Homo sapiens		E-GEOD-50212	Homo sapiens
	E-GEOD-16683	Homo sapiens		E-GEOD-56143	Mus musculus
	E-GEOD-16695	Rattus norvegicus		E-GEOD-72180	Homo sapiens
	E-GEOD-16703	Mus musculus		E-GEOD-72633	Homo sapiens
	E-GEOD-16705	Mus musculus		E-GEOD-84008	Mus musculus
	E-GEOD-16707	Mus musculus
	E-GEOD-16841	Mus musculus
	E-GEOD-16962	Homo sapiens
	E-GEOD-16967	Mus musculus
	E-GEOD-17777	Homo sapiens
	E-GEOD-17814	Homo sapiens
	E-GEOD-17939	Homo sapiens
	E-GEOD-18014	Homo sapiens
	E-GEOD-18035	Homo sapiens
	E-GEOD-18913	Homo sapiens
	E-GEOD-18946	Homo sapiens
	E-GEOD-19098	Homo sapiens
	E-GEOD-19240	Homo sapiens
	E-GEOD-19335	Homo sapiens
	E-GEOD-19816	Homo sapiens
	E-GEOD-19882	Homo sapiens
	E-GEOD-20375	Rattus norvegicus
	E-GEOD-20504	Homo sapiens
	E-GEOD-20668	Homo sapiens
	E-GEOD-20739	Homo sapiens
	E-GEOD-20741	Mus musculus
	E-GEOD-20745	Homo sapiens
	E-GEOD-20986	Homo sapiens
	E-GEOD-21212	Homo sapiens
	E-GEOD-21324	Mus musculus
	E-GEOD-21458	Homo sapiens
	E-GEOD-21547	Homo sapiens
	E-GEOD-21989	Homo sapiens
	E-GEOD-22034	Mus musculus
	E-GEOD-22325	Homo sapiens
	E-GEOD-22522	Homo sapiens
	E-GEOD-22688	Homo sapiens
	E-GEOD-23203	Homo sapiens
	E-GEOD-23289	Homo sapiens
	E-GEOD-23909	Homo sapiens
	E-GEOD-24093	Homo sapiens
	E-GEOD-2450	Homo sapiens
	E-GEOD-24501	Mus musculus
	E-GEOD-24762	Sus scrofa
	E-GEOD-25014	Homo sapiens
	E-GEOD-25145	Homo sapiens
	E-GEOD-25269	Homo sapiens
	E-GEOD-25979	Homo sapiens
	E-GEOD-26229	Mus musculus
	E-GEOD-26341	Homo sapiens
	E-GEOD-2638	Homo sapiens
	E-GEOD-2639	Homo sapiens
	E-GEOD-26663	Sus scrofa
	E-GEOD-27136	Homo sapiens
	E-GEOD-27238	Mus musculus
	E-GEOD-27631	Homo sapiens
	E-GEOD-27701	Mus musculus
	E-GEOD-27932	Mus musculus
	E-GEOD-28009	Homo sapiens
	E-GEOD-28043	Mus musculus
	E-GEOD-28117	Homo sapiens
	E-GEOD-28326	Homo sapiens
	E-GEOD-28656	Homo sapiens
	E-GEOD-29850	Homo sapiens
	E-GEOD-29881	Homo sapiens
	E-GEOD-30169	Homo sapiens
	E-GEOD-30780	Homo sapiens
	E-GEOD-31123	Mus musculus
	E-GEOD-31415	Homo sapiens
	E-GEOD-32547	Homo sapiens
	E-GEOD-32693	Homo sapiens
	E-GEOD-32710	Homo sapiens
	E-GEOD-32968	Homo sapiens
	E-GEOD-32984	Homo sapiens
	E-GEOD-33115	Homo sapiens
	E-GEOD-33253	Mus musculus
	E-GEOD-33301	Homo sapiens
	E-GEOD-34059	Homo sapiens
	E-GEOD-34135	Mus musculus
	E-GEOD-34259	Homo sapiens
	E-GEOD-34379	Homo sapiens
	E-GEOD-34381	Homo sapiens
	E-GEOD-34389	Homo sapiens
	E-GEOD-34512	Homo sapiens
	E-GEOD-34628	Homo sapiens
	E-GEOD-35932	Homo sapiens
	E-GEOD-36837	Homo sapiens
	E-GEOD-37091	Homo sapiens
	E-GEOD-37127	Bos taurus
	E-GEOD-37376	Homo sapiens
	E-GEOD-37606	Mus musculus
	E-GEOD-37624	Homo sapiens
	E-GEOD-37741	Homo sapiens
	E-GEOD-38396	Homo sapiens
	E-GEOD-38461	Mus musculus
	E-GEOD-38961	Homo sapiens
	E-GEOD-39264	Mus musculus
	E-GEOD-39300	Mus musculus
	E-GEOD-39397	Homo sapiens
	E-GEOD-40060	Homo sapiens
	E-GEOD-40403	Homo sapiens
	E-GEOD-40500	Rattus norvegicus
	E-GEOD-40613	Homo sapiens
	E-GEOD-40960	Homo sapiens
	E-GEOD-40999	Mus musculus
	E-GEOD-41110	Homo sapiens
	E-GEOD-41614	Homo sapiens
	E-GEOD-41616	Homo sapiens
	E-GEOD-41681	Homo sapiens
	E-GEOD-41946	Homo sapiens
	E-GEOD-42216	Homo sapiens
	E-GEOD-42596	Homo sapiens
	E-GEOD-42691	Mus musculus
	E-GEOD-42808	Homo sapiens
	E-GEOD-42932	Bos taurus
	E-GEOD-42964	Homo sapiens
	E-GEOD-43016	Homo sapiens
	E-GEOD-43475	Homo sapiens
	E-GEOD-44064	Homo sapiens
	E-GEOD-44118	Mus musculus
	E-GEOD-44368	Homo sapiens
	E-GEOD-44444	Homo sapiens
	E-GEOD-44596	Homo sapiens
	E-GEOD-44597	Homo sapiens
	E-GEOD-44693	Homo sapiens
	E-GEOD-44856	Homo sapiens
	E-GEOD-44926	Homo sapiens
	E-GEOD-45225	Homo sapiens
	E-GEOD-4567	Homo sapiens
	E-GEOD-45820	Mus musculus
	E-GEOD-45859	Mus musculus
	E-GEOD-46248	Homo sapiens
	E-GEOD-46262	Homo sapiens
	E-GEOD-46279	Homo sapiens
	E-GEOD-4646	Homo sapiens
	E-GEOD-46471	Homo sapiens
	E-GEOD-46502	Homo sapiens
	E-GEOD-46684	Homo sapiens
	E-GEOD-46825	Homo sapiens
	E-GEOD-47067	Mus musculus
	E-GEOD-48006	Homo sapiens
	E-GEOD-48209	Mus musculus
	E-GEOD-48786	Homo sapiens
	E-GEOD-48841	Homo sapiens
	E-GEOD-49524	Homo sapiens
	E-GEOD-49958	Homo sapiens
	E-GEOD-50112	Homo sapiens
	E-GEOD-50378	Homo sapiens
	E-GEOD-51246	Homo sapiens
	E-GEOD-51248	Rattus norvegicus
	E-GEOD-51253	Homo sapiens
	E-GEOD-51351	Homo sapiens
	E-GEOD-51401	Homo sapiens
	E-GEOD-51661	Homo sapiens
	E-GEOD-51754	Homo sapiens
	E-GEOD-52075	Mus musculus
	E-GEOD-5298	Mus musculus
	E-GEOD-53201	Homo sapiens
	E-GEOD-53681	Mus musculus
	E-GEOD-53686	Mus musculus
	E-GEOD-54095	Homo sapiens
	E-GEOD-54416	Homo sapiens
	E-GEOD-54912	Homo sapiens
	E-GEOD-55295	Mus musculus
	E-GEOD-5579	Homo sapiens
	E-GEOD-56015	Danio rerio
	E-GEOD-56144	Homo sapiens
	E-GEOD-56285	Homo sapiens
	E-GEOD-56777	Mus musculus
	E-GEOD-56976	Homo sapiens
	E-GEOD-57059	Homo sapiens
	E-GEOD-57329	Mus musculus
	E-GEOD-57655	Mus musculus
	E-GEOD-57825	Homo sapiens
	E-GEOD-58056	Mus musculus
	E-GEOD-5856	Homo sapiens
	E-GEOD-59226	Homo sapiens
	E-GEOD-59938	Homo sapiens
	E-GEOD-60152	Homo sapiens
	E-GEOD-60217	Homo sapiens
	E-GEOD-60332	Homo sapiens
	E-GEOD-6092	Homo sapiens
	E-GEOD-60937	Homo sapiens
	E-GEOD-60999	Homo sapiens
	E-GEOD-61636	Mus musculus
	E-GEOD-62342	Homo sapiens
	E-GEOD-62348	Homo sapiens
	E-GEOD-6241	Homo sapiens
	E-GEOD-62510	Homo sapiens
	E-GEOD-6255	Mus musculus
	E-GEOD-6257	Homo sapiens
	E-GEOD-62974	Homo sapiens
	E-GEOD-63272	Mus musculus
	E-GEOD-63283	Homo sapiens
	E-GEOD-6482	Mus musculus
	E-GEOD-6489	Homo sapiens
	E-GEOD-66073	Mus musculus
	E-GEOD-67309	Homo sapiens
	E-GEOD-67651	Mus musculus
	E-GEOD-68371	Mus musculus
	E-GEOD-68541	Mus musculus
	E-GEOD-69067	Homo sapiens
	E-GEOD-69276	Mus musculus
	E-GEOD-69996	Homo sapiens
	E-GEOD-71159	Mus musculus
	E-GEOD-71216	Homo sapiens
	E-GEOD-7355	Homo sapiens
	E-GEOD-73753	Mus musculus
	E-GEOD-74322	Homo sapiens
	E-GEOD-75793	Homo sapiens
	E-GEOD-76484	Homo sapiens
	E-GEOD-76739	Homo sapiens
	E-GEOD-76741	Homo sapiens
	E-GEOD-76743	Homo sapiens
	E-GEOD-77239	Homo sapiens
	E-GEOD-78020	Homo sapiens
	E-GEOD-78107	Homo sapiens
	E-GEOD-7846	Homo sapiens
	E-GEOD-7850	Homo sapiens
	E-GEOD-79160	Homo sapiens
	E-GEOD-79218	Homo sapiens
	E-GEOD-80067	Homo sapiens
	E-GEOD-8166	Homo sapiens
	E-GEOD-83297	Homo sapiens
	E-GEOD-84551	Homo sapiens
	E-GEOD-85468	Homo sapiens
	E-GEOD-8699	Homo sapiens
	E-GEOD-8974	Sus scrofa
	E-GEOD-9055	Homo sapiens
	E-GEOD-9677	Homo sapiens
	E-GEOD-973	Homo sapiens
	E-GEOD-9861	Homo sapiens
	E-GEOD-9877	Homo sapiens
	E-MEXP-1227	Homo sapiens
	E-MEXP-1467	Mus musculus
	E-MEXP-1800	Homo sapiens
	E-MEXP-226	Homo sapiens
	E-MEXP-2283	Homo sapiens
	E-MEXP-2452	Homo sapiens
	E-MEXP-256	Homo sapiens
	E-MEXP-2572	Homo sapiens
	E-MEXP-2769	Homo sapiens
	E-MEXP-2771	Homo sapiens
	E-MEXP-2891	Homo sapiens
	E-MEXP-3075	Homo sapiens
	E-MEXP-3271	Homo sapiens
	E-MEXP-3540	Homo sapiens
	E-MEXP-382	Homo sapiens
	E-MEXP-3900	Homo sapiens
	E-MEXP-3991	Homo sapiens
	E-MEXP-66	Homo sapiens
	E-MTAB-1173	Homo sapiens
	E-MTAB-1536	Homo sapiens
	E-MTAB-2495	Homo sapiens
	E-MTAB-2519	Homo sapiens
	E-MTAB-3277	Homo sapiens
	E-MTAB-3692	Homo sapiens
	E-MTAB-3949	Mus musculus
	E-MTAB-4023	Homo sapiens
	E-MTAB-4025	Homo sapiens
	E-MTAB-4066	Mus musculus
	E-MTAB-4511	Homo sapiens
	E-MTAB-4747	Homo sapiens
	E-MTAB-4842	Mus musculus
	E-MTAB-4860	Homo sapiens
	E-MTAB-4897	Homo sapiens
	E-MTAB-5054	Homo sapiens
	E-MTAB-5263	Homo sapiens
	E-MTAB-5592	Homo sapiens
	E-MTAB-5686	Homo sapiens
	E-MTAB-5921	Mus musculus
	E-MTAB-6521	Homo sapiens
	E-MTAB-6605	Homo sapiens
	E-MTAB-765	Homo sapiens
	E-MTAB-970	Mus musculus
	E-SGRP-3	Homo sapiens
	GSE-103936	Mus musculus
	GSE-16354	Homo sapiens
