# Supplementary material for: EndoDB: a database of endothelial cell transcriptomics data
Source: Nucleic Acids Res. 2018 Oct 24;47(Database issue):D736–44. doi: 10.1093/nar/gky997 (PMC6324065; doi:10.1093/nar/gky997)
Supplement: Supplementary Data [file gky997_supplemental_files.zip › Supplementary_table_2.xlsx]

## Sheet: Sheet1
	Supplementary Table 2: Evaluated single cell RNA-seq datasets.
	Data source	Title	Dataset	Profiling protocol	Status	Reason
	GSE79306	Gene expression profiles of brain endothelial cells during embryonic development at bulk and single-cell levels		Smart-seq2	Excluded	Less than 1000 ECs
	GSE97381	Functional Characterization of Human Pluripotent Stem Cell-derived Arterial Endothelial Cells		Fluidigm C1	Excluded	Less than 1000 ECs
	GSE110501	Single-cell transcriptome analyses reveal endothelial cell heterogeneity in tumors and changes following anti-angiogenic treatment	COLO205	10X Genomics	Included
	GSE110501	Single-cell transcriptome analyses reveal endothelial cell heterogeneity in tumors and changes following anti-angiogenic treatment	Heart	10X Genomics	Included
	GSE112642	Single-cell transcriptomics reveal the dynamic of haematopoietic stem cell production in the aorta		CEL-seq	Excluded	Less than 1000 ECs
	GSE116555	Large-Scale Single-Cell RNA-Seq Reveals Molecular Signatures of Heterogeneous Populations of Human Induced Pluripotent Stem Cell-Derived Endothelial Cells		10X Genomics	Excluded	Less than 1000 ECs
	Github	Single-cell analysis of early progenitor cells that build coronary arteries		Smart-seq2	Excluded	Less than 1000 ECs
	n/a	Transcriptomic analysis of the harvested endothelial cells in a swine model of mechanical thrombectomy		Smart-seq2	Excluded	Data is not available and less than 1000 ECs
	n/a	Single-cell RNA sequencing reveals gene expression signatures of breast cancer-associated endothelial cells		Smart-seq2	Excluded	Data is not available and less than 1000 ECs
	GSE87422	Single-Cell Analysis Identifies Distinct Stages of Human Endothelial-to-Hematopoietic Transition		qRT-PCR	Excluded	Data is not available and less than 1000 ECs
	GSE98816	A molecular atlas of cell types and zonation in the brain vasculature	Brain	Smart-seq2	Included
	Legend: From all avilable scRNA-seq studies focusing on ECs, only the datasets containing more then 1,000 EC transcriptomes were included in the EndoDB (marked in red).
