# Supplementary material for: EndoDB: a database of endothelial cell transcriptomics data
Source: Nucleic Acids Res. 2018 Oct 24;47(Database issue):D736–44. doi: 10.1093/nar/gky997 (PMC6324065; doi:10.1093/nar/gky997)
Supplement: Supplementary Data [file gky997_supplemental_files.zip › Supplementary_table_3.xlsx]

## Sheet: Sheet1
			Supplementary Table 3: Number of datasets included in the EndoDB grouped by cell type.
			cell type	number of datasets
			Umbilical vein endothelial cells	142
			Aorta endothelial cells	29
			Dermal endothelial cells	23
			Lymphatic endothelial cells	21
			Coronary artery endothelial cells	17
			Pulmonary endothelial cells	16
			Brain endothelial cells	11
			Retinal endothelial cells	11
			Dermal lymphatic endothelial cells	10
			Blood outgrowth endothelial cells	9
			Pulmonary artery endothelial cells	9
			Endothelial progenitor cells	8
			Liver endothelial cells	7
			Liver sinusoidal endothelial cells	7
			Bone marrow endothelial cells	6
			EA.hy296	5
			Endothelial cells	5
			Corneal endothelial cells	3
			Heart endothelial cells	3
			Umbilical artery endothelial cells	3
			Zebrafish endothelial cells	3
			Blood vessel endothelial cells	2
			Choroidal endothelial cells	2
			Ductus arteriosus endothelial cells	2
			Intestinal endothelial cells	2
			Kidney glomerular endothelial cells	2
			Microvascular endothelial cells	2
			Artery endothelial cells	1
			Bladder endothelial cells	1
			Blood-specific endothelial cells	1
			Bone endothelial cells	1
			Bone marrow endothelial progenitor cells	1
			Brachial endothelial cells	1
			Brain endothelial cell line	1
			Brain endothelial cells from E13.5	1
			Breast endothelial cells	1
			Carotid artery endothelial cells	1
			CD34+ cells	1
			Cerebellar endothelial cells	1
			Cerebellar endothelial cells	1
			Cerebral endothelial cells	1
			Cerebromicrovascular endothelial cell line (hCMEC/D3)	1
			Circulating blood endothelial cells	1
			Collecting lymphatic endothelial cells	1
			Colon endothelial cells	1
			Cord blood endothelial progenitor cells	1
			Corpus cavernosum endothelial cells	1
			Decidual endothelial cells	1
			Dermal endothelial cells from E14.5	1
			Dorsolateral prefrontal cortex endothelial cells	1
			E12.5 murine CD31+ cells	1
			ECV304	1
			Embryonic endothelial cells	1
			Endocardial cells	1
			Endometrial endothelial cells	1
			Endothelial cell progenitor cells	1
			Endothelial cells from diffuse large B-cell lymphoma	1
			Endothelial cells from peripheral T cell lymphoma	1
			Endothelial cells from reactive lymph nodes	1
			Endothelial colony-forming cells	1
			Haemogenic endothelial cells (E8.5)	1
			Hepatic artery endothelial cells	1
			Hepatic vein endothelial cells	1
			Hindbrain endothelial cells	1
			Iliac artery endothelial cells	1
			Iliac vein endothelial cells	1
			Immortalized human cerebral microvascular endothelial cells	1
			Internal mammary endothelial cells	1
			Intestinal microvascular endothelial cells	1
			Iris endothelial cells	1
			Jejunum lymphatic endothelial cells	1
			Kaposi sarcoma endothelial cells	1
			Kidney endothelial cells	1
			Left carotid artery endothelium	1
			Liver sinusoidal endothelial cell line	1
			Lung endothelial cells from E13.5	1
			Lymphatic endothelial colony forming cells	1
			Macular inner choroidal endothelial cells	1
			Macular outer choroidal endothelial cells	1
			Mammary endothelial cells	1
			Mammary epithelial cells	1
			Mammary gland endothelial cells	1
			Mesenteric lymph nodes capillary endothelial cells	1
			Mesenteric lymph nodes high endothelial cells	1
			Microvascular endothelial cell line	1
			Mononuclear cell-derived endothelial progenitor outgrowth cells	1
			Muscle endothelial cells	1
			Peripheral inner choroidal endothelial cells	1
			Peripheral lymph nodes capillary endothelial cells	1
			Peripheral lymph nodes high endothelial cells	1
			Peyers patch capillary endothelial cells	1
			Peyers patch high endothelial cells	1
			Placental arterial endothelial cells	1
			Placental venous endothelial cells	1
			Pulmonary endothelial cells (1G11 cells)	1
			Pulmonary vein endothelial cells	1
			Renal glomerular endothelial cell	1
			Renal proximal tubule endothelial cells	1
			Right carotid artery endothelium	1
			Skeletal muscle endothelial cells	1
			Spleen endothelial cells	1
			SVEC4-10 lymphatic cell line	1
			Telomerase immortalized vascular endothelial cells	1
			Tert-immortalized microvascular endothelial cells	1
			Testicle endothelial cells	1
			Tumor-draining lymph node endothelial cells	1
			Umbilical cord blood-derived endothelial cell	1
			Umbilical cord endothelial colony-forming cells	1
			Vascular endothelial cells	1
			Vein endothelial cells	1
			Yolk sac endothelial cells	1
