# Supplementary material for: EndoDB: a database of endothelial cell transcriptomics data
Source: Nucleic Acids Res. 2018 Oct 24;47(Database issue):D736–44. doi: 10.1093/nar/gky997 (PMC6324065; doi:10.1093/nar/gky997)
Supplement: Supplementary Data [file gky997_supplemental_files.zip › Supplementary_table_4.xlsx]

## Sheet: Sheet1
			Supplementary Table 4: Number of datasets included in the EndoDB grouped by organ.
			organ	number of studies
			Umbilical cord	149
			Skin	42
			Aorta	28
			Lung	28
			Heart	25
			Brain	22
			Liver	16
			Eye	15
			Blood	13
			Lymphatic system	13
			Bone	9
			Intestine	8
			Breast	7
			Kidney	5
			Blood vessel	2
			Bone marrow	2
			Carotid artery	2
			Embryo	2
			Human umbilical cord blood	2
			Microvasculature	2
			Muscle	2
			Placenta	2
			Umbilical cord blood	2
			Uterus	2
			Zebrafish	2
			Bladder	1
			Colo205	1
			Ductus arteriosus	1
			Haemogenic endothelium	1
			Iliac artery	1
			Iliac vein	1
			Lymph nodes	1
			Lymphoma	1
			Newborn mice	1
			Peripheral blood	1
			Prostate	1
			Somatic cell hybrid	1
			Spleen	1
			Testis	1
			Unknown	1
			Whole body	1
			Yolk sac	1
