# Supplementary material for: EndoDB: a database of endothelial cell transcriptomics data
Source: Nucleic Acids Res. 2018 Oct 24;47(Database issue):D736–44. doi: 10.1093/nar/gky997 (PMC6324065; doi:10.1093/nar/gky997)
Supplement: Supplementary Data [file gky997_supplemental_files.zip › Supplementary_table_5.xlsx]

## Sheet: Sheet1
	Supplementary Table 5: Parameters for single cell RNA-seq analysis.
		tissue	cell filtering		t-SNE visualization using the Rtsne package
	data source		maximum % of UMIs* assigned to mitochondrial genes	minimum number of genes expressed per cell	number of PCA dimensions	perplexity	learning rate	iterations	random seed
	GSE98816	Brain	5	200	15	200	100	1000	1234
	GSE110501	Heart	5	200	15	200	100	1000	1234
	GSE110501	COLO205	5	200	15	200	100	1000	1234
	Legend: Parameters used for generation of t-SNE plots. All single cell RNAs-seq datasets were re-processed, and the in silico selected ECs were visualized using t-SNE plots color-coded for gene expression of all genes.
	* UMI, unique molecular identifier
